# Supplementary material for: Image database of Japanese food samples with nutrition information
Source: PeerJ. 2020 Jun 17;8:e9206. doi: 10.7717/peerj.9206 (PMC7305770; doi:10.7717/peerj.9206)
Supplement: Supplemental Information 6 [file peerj-08-9206-s006.xlsx]

## Sheet: Participant
ParticipantID	Sex (Female = 0)	Age	Body mass index	Hunger (1 very hungery–9 very satiated)
1	1	20	23.5156	4
2	1	22	20.0692	3
3	0	19	18.6667	3
4	0	23	19.6283	3
5	1	19	20.2812	6
6	1	21	20.8209	7
7	1	19	20.2812	3
8	1	34	19.4674	6
9	1	18	18.0662	6
10	1	21	22.3081	2
11	1	18	15.2109	5
12	1	21	20.5693	5
13	0	28	23.7931	2
14	0	24	24.974	6
15	0	22	22.6562	3
16	0	22	20.4444	2
17	1	23	20.148	6
18	1	26	16.7062	4
19	1	21	17.9151	4
20	0	19	21.4573	7
21	0	20	21.3599	2
22	0	20	17.1029	4
23	1	23	23.7954	4
24	1	24	24.0569	6
25	0	21	20.0288	6
26	1	22	22.2041	6
27	0	20	19.4771	7
28	0	23	16.8962	6
29	1	23	23.8884	5
30	0	23	16.5889	4
31	1	21	20.5714	3
32	1	22	20.0796	4

## Sheet: RatingData
ParticipanttID	ImageID	Valence	Arousal	Liking	Wanting	Naturalness	Recognizability	Familiarity	Calorie (kcal)	%Caebo	%Fat	%Protein
1	Japanese01	7	9	7	5	4	8	7	300	50	10	40
1	Japanese02	9	9	9	9	8	9	9	200	20	10	70
1	Japanese03	5	8	6	6	7	9	8	250	10	50	40
1	Japanese04	7	3	5	6	7	7	7	200	20	10	70
1	Japanese05	5	2	6	4	8	7	7	150	10	10	80
1	Japanese06	9	2	9	9	9	9	9	150	5	10	85
1	Japanese07	8	3	7	7	7	9	8	200	80	10	10
1	Japanese08	7	3	7	7	7	9	9	200	60	10	30
1	Japanese09	5	2	5	5	7	9	9	150	10	10	80
1	Japanese10	9	1	9	9	6	9	9	200	20	10	70
1	Japanese11	7	3	7	7	7	9	8	150	10	20	70
1	Japanese12	9	1	9	9	6	9	9	150	20	20	60
1	Japanese13	9	1	9	9	6	9	9	150	10	20	70
1	Japanese14	4	2	3	3	8	8	6	150	50	10	40
1	Japanese15	3	2	4	4	7	7	7	100	30	10	60
1	Japanese16	4	3	5	5	6	6	6	150	40	10	50
1	Japanese17	2	2	3	3	7	6	3	150	10	20	70
1	Japanese18	8	2	5	6	8	7	7	100	30	10	60
1	Japanese19	5	3	6	5	6	6	7	150	30	10	60
1	Japanese20	6	3	7	7	6	6	7	100	30	30	40
1	Japanese21	4	9	5	5	6	8	6	400	10	20	70
1	Japanese22	9	7	7	7	5	8	8	300	10	10	80
1	Japanese23	7	9	8	8	5	9	9	200	0	10	90
1	Japanese24	1	1	1	1	7	9	5	100	60	10	30
1	Japanese25	3	9	5	5	3	8	6	300	10	30	60
1	Japanese26	4	7	6	3	3	7	6	400	10	30	60
1	Japanese27	6	7	6	5	5	5	6	200	20	20	60
1	Japanese28	5	6	6	5	4	9	9	300	10	20	70
1	Japanese29	3	2	2	2	7	3	2	100	10	10	80
1	Japanese30	6	8	6	6	4	9	9	300	50	30	20
1	Japanese31	9	9	9	9	5	9	9	300	70	10	20
1	Japanese32	8	4	8	8	7	6	8	200	10	10	80
1	Japanese33	9	2	8	8	5	8	8	100	10	20	70
1	Japanese34	9	2	8	8	6	9	9	150	10	10	80
1	Japanese35	7	7	7	7	4	9	9	200	30	30	40
1	Japanese36	9	9	9	9	5	9	9	300	70	20	10
1	Japanese37	9	9	9	9	5	9	9	250	40	20	40
1	Japanese38	9	3	8	8	6	9	8	200	50	10	40
1	Japanese39	6	3	6	6	6	8	8	100	50	10	40
1	Japanese40	9	9	9	9	7	9	9	150	40	10	50
1	Japanese41	7	2	6	6	7	9	9	50	60	10	30
1	Japanese42	5	2	6	5	6	5	6	150	30	10	60
1	Japanese43	8	1	6	7	7	7	6	150	30	10	60
1	Japanese44	5	5	5	5	6	7	7	150	80	10	10
1	Japanese45	3	9	5	5	2	9	8	300	10	80	10
1	Japanese46	4	8	5	4	3	9	6	300	50	40	10
1	Western01	2	7	5	5	4	2	2	200	30	40	30
1	Western02	4	6	5	3	6	3	2	150	10	20	70
1	Western03	3	9	4	4	2	2	2	300	10	30	60
1	Western04	3	8	5	2	3	2	4	250	20	20	60
1	Western05	6	3	6	6	4	6	3	100	80	10	10
2	Japanese01	3	6	4	3	4	2	4	300	60	30	10
2	Japanese02	6	3	7	2	7	8	6	300	50	20	30
2	Japanese03	8	5	8	6	8	8	7	250	40	50	10
2	Japanese04	4	4	6	4	5	7	7	100	70	20	10
2	Japanese05	6	2	3	4	8	7	7	50	90	5	5
2	Japanese06	7	7	6	7	6	3	6	250	20	40	40
2	Japanese07	6	7	6	5	5	7	7	200	82	9	9
2	Japanese08	7	8	7	8	6	7	7	350	70	10	20
2	Japanese09	7	3	6	7	4	8	9	100	40	10	50
2	Japanese10	6	7	6	6	7	8	8	150	40	20	40
2	Japanese11	4	4	5	4	4	6	7	70	40	10	50
2	Japanese12	6	7	6	7	7	7	6	150	60	10	30
2	Japanese13	5	7	6	7	3	5	4	150	50	20	30
2	Japanese14	3	3	3	2	8	7	6	100	100	0	0
2	Japanese15	6	6	5	5	6	7	7	30	70	10	20
2	Japanese16	7	5	4	5	7	7	5	70	60	0	40
2	Japanese17	6	3	4	3	6	7	7	50	50	10	40
2	Japanese18	3	3	5	3	6	6	8	20	50	10	40
2	Japanese19	5	3	4	2	7	7	6	20	60	10	30
2	Japanese20	4	3	5	3	8	7	7	20	90	0	10
2	Japanese21	4	7	4	2	2	3	3	450	30	40	30
2	Japanese22	3	6	4	3	2	3	4	300	40	30	30
2	Japanese23	4	7	5	3	7	4	5	500	10	60	30
2	Japanese24	6	4	7	5	6	8	8	30	90	0	10
2	Japanese25	4	7	4	5	7	7	6	400	40	40	20
2	Japanese26	4	6	5	4	6	7	8	350	30	50	20
2	Japanese27	9	8	9	9	5	8	7	500	40	40	20
2	Japanese28	4	8	4	4	4	3	5	350	30	50	20
2	Japanese29	9	7	9	9	6	7	8	150	50	20	30
2	Japanese30	7	3	6	3	3	8	5	200	70	20	10
2	Japanese31	6	4	7	5	7	8	8	700	70	20	10
2	Japanese32	6	6	5	4	7	7	6	250	50	20	30
2	Japanese33	4	6	4	4	3	3	5	150	60	20	20
2	Japanese34	8	7	7	8	4	7	7	150	70	10	20
2	Japanese35	3	4	3	3	3	6	5	300	70	20	10
2	Japanese36	7	8	8	8	6	7	8	300	60	35	5
2	Japanese37	7	8	6	7	4	8	5	500	50	40	10
2	Japanese38	6	6	6	6	3	6	5	70	60	10	30
2	Japanese39	4	7	4	3	1	1	2	80	80	15	5
2	Japanese40	7	8	7	6	6	8	8	150	40	20	40
2	Japanese41	3	4	7	5	8	9	8	100	65	5	30
2	Japanese42	4	7	6	6	3	4	5	50	70	10	20
2	Japanese43	6	7	6	7	5	7	6	50	60	0	40
2	Japanese44	6	6	6	6	5	8	7	400	70	20	10
2	Japanese45	8	7	6	7	4	8	6	150	50	40	10
2	Japanese46	4	6	5	4	4	7	6	200	60	30	10
2	Western01	3	8	4	3	2	1	3	100	75	20	5
2	Western02	3	8	3	2	4	2	3	300	50	30	20
2	Western03	3	9	4	2	2	1	2	400	70	20	10
2	Western04	2	8	4	2	4	3	2	600	40	40	20
2	Western05	4	3	4	2	3	2	1	250	90	5	5
3	Japanese01	3	4	6	2	9	7	2	300	50	30	20
3	Japanese02	4	5	7	9	9	9	7	170	0	30	70
3	Japanese03	4	5	2	4	9	9	3	300	20	20	60
3	Japanese04	8	7	9	6	9	8	3	100	20	20	60
3	Japanese05	3	7	7	2	8	7	3	100	20	20	60
3	Japanese06	7	4	9	9	8	7	8	170	0	30	70
3	Japanese07	7	5	6	8	8	9	3	300	70	20	10
3	Japanese08	8	7	7	7	8	9	4	500	50	40	10
3	Japanese09	7	5	5	4	9	9	2	40	20	0	80
3	Japanese10	7	8	9	9	9	9	6	150	20	20	60
3	Japanese11	1	7	1	1	7	9	1	50	80	10	10
3	Japanese12	7	6	9	9	9	9	9	70	20	30	50
3	Japanese13	9	7	7	8	9	8	7	100	10	30	60
3	Japanese14	2	9	5	1	2	9	8	50	50	0	50
3	Japanese15	5	7	5	5	6	8	2	50	30	10	60
3	Japanese16	4	5	8	9	9	9	7	60	30	20	50
3	Japanese17	1	3	1	1	7	9	1	50	20	20	60
3	Japanese18	6	5	6	9	9	9	9	30	10	10	80
3	Japanese19	7	5	9	9	9	9	9	30	10	30	60
3	Japanese20	7	5	7	9	9	9	7	70	30	20	50
3	Japanese21	3	8	5	5	3	3	5	200	10	20	70
3	Japanese22	7	5	9	9	9	9	6	250	30	30	40
3	Japanese23	8	7	9	9	6	9	3	300	0	50	50
3	Japanese24	7	8	9	9	9	9	9	30	20	0	80
3	Japanese25	3	3	3	1	8	9	1	200	0	50	50
3	Japanese26	5	5	4	2	9	9	1	200	30	50	20
3	Japanese27	7	8	7	8	8	8	3	210	30	40	30
3	Japanese28	6	7	7	4	3	8	2	250	20	30	50
3	Japanese29	8	5	8	9	9	9	7	150	10	10	80
3	Japanese30	1	7	1	1	4	9	1	250	70	0	30
3	Japanese31	2	4	6	2	9	9	3	250	60	20	20
3	Japanese32	4	8	7	5	6	9	3	180	10	20	70
3	Japanese33	2	5	1	1	2	9	1	300	70	10	20
3	Japanese34	5	5	7	4	9	9	3	200	10	30	60
3	Japanese35	1	6	1	1	3	9	1	300	50	20	30
3	Japanese36	9	8	9	9	9	9	4	250	80	10	10
3	Japanese37	3	6	9	9	3	9	3	200	10	30	60
3	Japanese38	3	6	7	1	1	6	2	180	20	20	60
3	Japanese39	3	4	3	1	5	9	2	50	20	10	70
3	Japanese40	4	5	7	2	2	9	1	100	30	30	40
3	Japanese41	4	4	5	3	2	9	3	50	25	10	65
3	Japanese42	4	5	7	7	8	8	5	20	20	20	60
3	Japanese43	7	6	7	9	4	8	7	40	30	10	60
3	Japanese44	1	9	8	1	2	9	6	200	70	30	0
3	Japanese45	2	8	7	2	3	9	2	180	10	70	20
3	Japanese46	7	6	9	9	5	9	2	220	10	40	50
3	Western01	1	5	6	2	1	7	2	200	10	20	70
3	Western02	4	8	8	8	6	4	3	200	0	30	70
3	Western03	4	9	4	4	1	1	1	200	10	40	50
3	Western04	3	8	5	4	2	3	7	170	20	40	40
3	Western05	3	2	5	5	7	2	1	120	10	10	80
4	Japanese01	5	7	2	1	5	9	1	1300	55	5	40
4	Japanese02	8	6	8	7	8	9	7	650	0	30	70
4	Japanese03	9	7	9	9	6	9	7	1000	40	10	50
4	Japanese04	7	5	7	8	8	9	7	450	20	30	50
4	Japanese05	3	6	1	1	7	9	1	250	10	10	80
4	Japanese06	7	5	7	6	4	9	6	650	10	10	80
4	Japanese07	9	7	9	9	6	9	9	750	60	5	35
4	Japanese08	5	7	4	3	1	9	6	600	60	0	40
4	Japanese09	8	3	8	9	6	9	7	300	5	5	90
4	Japanese10	8	7	7	8	8	9	7	550	10	30	60
4	Japanese11	8	8	9	9	7	9	8	150	0	0	100
4	Japanese12	8	4	9	9	3	9	6	500	0	20	80
4	Japanese13	8	4	8	8	6	9	7	750	10	30	60
4	Japanese14	5	3	3	1	7	9	1	250	10	0	90
4	Japanese15	4	4	2	1	3	9	1	450	0	25	75
4	Japanese16	6	4	4	3	7	9	2	150	30	35	35
4	Japanese17	2	2	1	1	4	9	1	300	0	5	95
4	Japanese18	7	3	6	7	4	9	7	150	0	0	100
4	Japanese19	5	3	3	4	4	9	5	300	0	20	80
4	Japanese20	7	4	6	6	3	9	6	250	10	20	70
4	Japanese21	2	8	2	1	2	9	3	1400	10	30	60
4	Japanese22	2	6	1	1	4	9	2	700	10	40	50
4	Japanese23	8	8	9	9	4	9	8	700	20	40	40
4	Japanese24	5	2	3	1	7	9	2	150	0	0	100
4	Japanese25	5	6	6	8	8	9	7	1300	10	40	50
4	Japanese26	6	7	6	6	5	8	6	900	20	40	40
4	Japanese27	7	7	7	8	6	9	7	750	10	25	65
4	Japanese28	6	7	8	9	2	9	8	1300	30	35	35
4	Japanese29	8	4	7	8	7	9	7	350	0	10	90
4	Japanese30	1	5	1	1	3	9	1	1000	80	10	10
4	Japanese31	5	5	6	3	7	9	6	750	40	30	30
4	Japanese32	8	7	9	9	8	9	6	550	10	5	85
4	Japanese33	3	6	5	6	5	9	6	700	0	10	90
4	Japanese34	7	2	6	7	1	9	7	200	0	30	70
4	Japanese35	6	4	5	6	1	9	3	700	60	20	20
4	Japanese36	9	8	9	9	3	9	8	560	70	15	15
4	Japanese37	5	7	2	1	1	9	1	800	10	60	30
4	Japanese38	8	8	9	9	1	9	6	650	10	20	70
4	Japanese39	5	2	3	1	6	9	1	150	40	0	60
4	Japanese40	8	7	9	9	7	9	6	450	30	30	40
4	Japanese41	6	4	6	5	7	9	6	150	5	5	90
4	Japanese42	6	3	7	7	3	9	7	250	0	30	70
4	Japanese43	8	4	8	9	7	9	3	200	0	0	100
4	Japanese44	3	7	1	1	4	9	1	450	80	10	10
4	Japanese45	5	7	6	8	2	9	6	500	40	50	10
4	Japanese46	4	7	4	3	9	9	4	450	30	40	30
4	Western01	1	7	1	1	6	1	1	700	10	40	50
4	Western02	5	7	4	1	3	4	2	900	10	30	60
4	Western03	1	8	1	1	3	1	1	550	0	30	70
4	Western04	2	8	1	1	6	4	2	900	10	60	30
4	Western05	3	4	2	1	1	3	2	900	30	30	40
5	Japanese01	6	5	6	6	9	9	6	560	40	20	40
5	Japanese02	6	5	6	5	9	9	5	300	0	0	100
5	Japanese03	7	5	6	6	9	9	6	400	10	40	50
5	Japanese04	5	5	5	5	7	7	5	150	40	10	50
5	Japanese05	5	5	5	5	9	8	5	200	30	0	70
5	Japanese06	6	5	6	6	9	9	6	320	10	10	80
5	Japanese07	6	5	5	6	9	9	5	460	70	15	15
5	Japanese08	9	9	8	8	9	9	6	500	45	10	45
5	Japanese09	6	4	5	5	9	9	5	50	0	0	100
5	Japanese10	8	6	5	5	9	9	6	270	10	0	90
5	Japanese11	8	5	7	8	9	9	8	70	10	0	90
5	Japanese12	8	8	8	8	9	9	8	260	20	10	70
5	Japanese13	7	5	6	6	9	9	6	350	10	0	90
5	Japanese14	7	5	6	5	9	9	6	70	10	0	90
5	Japanese15	5	5	4	4	9	9	4	70	10	0	90
5	Japanese16	6	5	5	4	9	9	5	100	10	0	90
5	Japanese17	5	5	3	3	8	8	3	70	0	0	100
5	Japanese18	5	5	5	5	9	9	5	40	0	0	100
5	Japanese19	5	5	5	5	9	9	5	70	0	0	100
5	Japanese20	5	5	5	5	8	8	5	50	10	20	70
5	Japanese21	9	9	8	8	9	9	6	400	20	20	60
5	Japanese22	8	6	6	6	8	6	6	300	10	20	70
5	Japanese23	7	7	8	8	9	9	9	450	20	40	40
5	Japanese24	6	4	5	6	9	9	6	30	10	0	90
5	Japanese25	7	7	6	6	9	9	6	600	40	30	30
5	Japanese26	7	7	7	8	9	8	8	570	30	30	40
5	Japanese27	7	6	7	7	9	9	6	400	10	0	90
5	Japanese28	8	7	7	7	9	9	7	400	20	10	70
5	Japanese29	7	4	7	6	9	9	6	200	0	0	100
5	Japanese30	6	5	5	5	9	9	5	360	40	10	50
5	Japanese31	8	8	9	8	9	9	9	560	40	30	30
5	Japanese32	6	6	5	5	9	9	5	400	0	0	100
5	Japanese33	7	7	7	7	9	9	7	300	10	10	80
5	Japanese34	7	5	6	6	9	9	6	120	10	10	80
5	Japanese35	7	6	7	6	9	9	6	350	45	10	45
5	Japanese36	7	6	6	6	9	9	6	400	50	20	30
5	Japanese37	7	7	7	7	9	9	8	400	45	10	45
5	Japanese38	5	5	5	5	9	9	5	250	30	10	60
5	Japanese39	5	5	5	4	7	7	4	50	10	0	90
5	Japanese40	5	5	5	5	8	8	5	200	10	10	80
5	Japanese41	6	4	5	5	9	9	5	100	0	0	100
5	Japanese42	5	5	5	5	9	9	5	200	10	0	90
5	Japanese43	5	5	5	4	9	8	4	70	10	0	90
5	Japanese44	7	5	6	6	9	8	6	300	60	10	30
5	Japanese45	7	7	7	7	9	9	7	400	40	40	20
5	Japanese46	7	6	6	7	9	9	7	240	80	10	10
5	Western01	7	6	5	5	5	5	5	350	30	30	40
5	Western02	6	6	6	6	5	6	3	350	30	10	60
5	Western03	5	5	5	6	5	5	4	450	30	30	40
5	Western04	6	6	6	6	6	6	6	250	10	10	80
5	Western05	5	5	5	5	3	3	3	400	45	10	45
6	Japanese01	6	8	8	4	7	9	9	300	50	20	30
6	Japanese02	5	8	2	1	6	9	1	300	40	30	30
6	Japanese03	5	8	9	9	9	9	9	400	10	40	50
6	Japanese04	5	8	3	1	4	9	1	300	50	30	20
6	Japanese05	5	8	8	4	9	6	2	300	20	40	40
6	Japanese06	5	8	8	8	3	9	2	700	10	40	50
6	Japanese07	5	5	8	2	9	9	7	200	50	30	20
6	Japanese08	5	4	8	3	2	8	6	500	60	20	20
6	Japanese09	5	8	6	4	9	9	6	50	40	20	40
6	Japanese10	5	6	9	9	8	9	7	200	40	40	20
6	Japanese11	5	5	3	1	9	9	1	60	10	10	80
6	Japanese12	5	4	7	8	9	9	7	200	50	30	20
6	Japanese13	5	8	8	7	9	9	2	200	20	20	60
6	Japanese14	5	8	4	2	5	7	2	50	20	30	50
6	Japanese15	5	5	8	8	8	9	4	100	40	30	30
6	Japanese16	5	6	6	3	9	9	3	100	40	30	30
6	Japanese17	5	8	4	3	9	9	2	100	25	25	50
6	Japanese18	5	5	6	7	9	9	3	30	40	30	30
6	Japanese19	5	6	6	7	9	8	3	100	40	30	30
6	Japanese20	3	7	3	1	9	7	1	50	40	30	30
6	Japanese21	4	6	8	1	1	5	2	600	20	30	50
6	Japanese22	5	7	4	3	2	7	4	300	50	40	10
6	Japanese23	7	8	9	9	9	9	6	900	10	50	40
6	Japanese24	5	8	8	9	9	9	7	30	10	40	50
6	Japanese25	5	8	9	9	9	9	2	500	20	60	20
6	Japanese26	5	8	5	2	3	4	6	600	20	60	20
6	Japanese27	5	8	4	2	9	8	3	400	30	20	50
6	Japanese28	5	6	9	7	9	9	7	400	10	50	40
6	Japanese29	5	8	9	9	8	8	3	150	10	50	40
6	Japanese30	5	8	9	9	8	9	9	800	50	20	30
6	Japanese31	5	8	6	3	9	9	4	500	60	20	20
6	Japanese32	6	8	9	9	9	9	2	300	20	40	40
6	Japanese33	5	8	8	3	2	9	9	300	20	40	40
6	Japanese34	5	8	8	6	8	9	3	150	20	20	60
6	Japanese35	5	8	8	9	1	9	4	400	50	30	20
6	Japanese36	5	8	8	8	9	9	9	500	60	30	10
6	Japanese37	5	8	8	9	3	9	7	400	50	30	20
6	Japanese38	5	4	6	3	2	8	1	400	50	20	30
6	Japanese39	5	8	8	9	8	6	1	30	20	30	50
6	Japanese40	5	9	9	7	5	9	4	300	30	40	30
6	Japanese41	5	8	8	9	6	8	5	100	50	20	30
6	Japanese42	5	4	4	2	4	2	7	100	30	30	40
6	Japanese43	6	8	9	9	9	9	6	100	20	30	50
6	Japanese44	5	8	9	7	9	9	8	80	40	20	40
6	Japanese45	5	7	9	4	6	9	8	500	20	60	20
6	Japanese46	5	4	6	8	8	9	7	500	60	20	20
6	Western01	3	9	1	1	1	1	1	100	30	30	40
6	Western02	5	8	2	1	2	1	1	600	10	50	40
6	Western03	5	6	2	1	3	1	1	400	10	40	50
6	Western04	5	7	9	8	2	3	8	400	10	40	50
6	Western05	3	8	1	1	2	1	1	60	60	20	20
7	Japanese01	9	8	9	9	8	9	9	600	40	30	30
7	Japanese02	6	3	7	6	7	8	7	400	20	10	70
7	Japanese03	4	8	8	6	7	8	9	400	50	40	10
7	Japanese04	7	8	5	4	3	6	3	300	80	10	10
7	Japanese05	4	4	6	5	4	4	4	150	50	30	20
7	Japanese06	8	7	8	8	8	9	9	200	20	10	70
7	Japanese07	9	7	6	9	7	8	6	400	80	0	20
7	Japanese08	6	4	5	4	5	7	4	200	70	0	30
7	Japanese09	9	6	9	9	9	9	9	200	10	0	90
7	Japanese10	6	4	5	6	7	8	6	200	0	20	80
7	Japanese11	9	9	9	9	7	9	4	100	0	0	100
7	Japanese12	9	9	9	9	8	9	6	200	10	20	70
7	Japanese13	9	9	7	9	8	8	7	200	10	20	70
7	Japanese14	9	8	9	9	9	8	9	300	90	0	10
7	Japanese15	4	2	3	4	7	7	5	200	10	0	90
7	Japanese16	3	6	2	1	7	7	1	200	20	30	50
7	Japanese17	2	3	3	3	3	7	4	100	20	0	80
7	Japanese18	9	2	6	7	9	7	8	100	50	0	50
7	Japanese19	8	4	5	6	7	7	7	200	30	0	70
7	Japanese20	4	4	5	5	3	4	3	100	50	0	50
7	Japanese21	5	9	8	7	7	8	5	400	0	30	70
7	Japanese22	4	9	9	7	9	8	8	400	10	30	60
7	Japanese23	5	8	8	4	8	8	8	500	0	60	40
7	Japanese24	8	2	7	7	5	6	5	100	50	0	50
7	Japanese25	6	9	7	7	5	9	9	400	0	50	50
7	Japanese26	3	8	7	3	7	5	7	300	0	50	50
7	Japanese27	4	5	5	5	2	3	3	300	10	40	50
7	Japanese28	6	8	7	8	4	6	8	400	10	20	70
7	Japanese29	9	2	8	9	8	9	6	100	0	10	90
7	Japanese30	9	8	7	9	8	9	9	400	80	10	10
7	Japanese31	9	9	8	9	8	9	9	400	50	20	30
7	Japanese32	7	9	7	9	7	9	7	400	0	20	80
7	Japanese33	8	8	9	9	7	8	9	400	60	10	30
7	Japanese34	9	9	7	9	6	8	7	100	9	18	73
7	Japanese35	5	7	9	9	4	8	6	200	70	20	10
7	Japanese36	9	9	7	9	9	9	9	500	80	10	10
7	Japanese37	9	9	7	9	8	9	9	300	50	30	20
7	Japanese38	4	3	3	5	5	7	7	200	50	10	40
7	Japanese39	4	5	8	9	4	4	8	100	30	0	70
7	Japanese40	6	9	8	9	5	7	6	300	10	30	60
7	Japanese41	9	4	7	9	8	9	9	50	20	0	80
7	Japanese42	8	4	5	7	7	5	6	200	50	0	50
7	Japanese43	9	3	6	8	7	7	5	200	10	0	90
7	Japanese44	9	9	7	9	8	8	7	300	80	10	10
7	Japanese45	7	9	9	8	8	8	8	400	80	20	0
7	Japanese46	9	9	8	9	8	9	6	300	40	60	0
7	Western01	2	2	6	6	1	1	3	300	10	30	60
7	Western02	5	4	5	6	4	4	3	400	10	30	60
7	Western03	1	4	3	3	1	1	1	300	50	30	20
7	Western04	5	4	6	6	2	3	2	400	0	40	60
7	Western05	4	3	3	4	1	1	1	300	100	0	0
8	Japanese01	7	6	9	8	9	9	9	450	80	10	10
8	Japanese02	6	6	8	7	9	9	9	200	5	10	85
8	Japanese03	6	6	6	4	4	4	4	150	20	20	60
8	Japanese04	7	6	9	9	2	9	9	100	70	10	20
8	Japanese05	6	6	9	9	3	9	9	150	70	5	25
8	Japanese06	8	6	9	8	9	9	9	150	10	20	70
8	Japanese07	6	5	9	9	3	9	9	350	90	0	10
8	Japanese08	6	6	6	5	1	9	9	350	95	0	5
8	Japanese09	7	6	9	9	9	9	9	80	0	0	100
8	Japanese10	7	5	9	9	2	9	9	150	5	5	90
8	Japanese11	6	5	9	9	2	9	9	40	0	0	100
8	Japanese12	6	6	9	9	2	9	9	70	0	0	100
8	Japanese13	7	6	9	9	4	9	9	150	0	5	95
8	Japanese14	5	5	7	5	3	6	5	80	90	5	5
8	Japanese15	6	5	9	9	1	9	9	80	10	0	90
8	Japanese16	6	5	9	9	6	9	9	80	5	5	90
8	Japanese17	6	6	9	9	2	9	9	100	25	5	70
8	Japanese18	5	5	9	9	2	9	9	80	0	0	100
8	Japanese19	6	6	8	9	2	9	9	50	10	0	90
8	Japanese20	7	6	9	9	1	9	9	50	25	5	70
8	Japanese21	6	5	8	5	2	9	9	500	0	20	80
8	Japanese22	6	5	9	6	4	9	9	400	0	20	80
8	Japanese23	7	5	9	8	9	9	9	200	10	20	70
8	Japanese24	6	6	9	9	9	9	9	50	10	0	90
8	Japanese25	7	6	9	9	2	9	9	300	20	10	70
8	Japanese26	6	6	9	9	2	9	9	300	10	10	80
8	Japanese27	6	5	9	9	4	9	9	200	10	20	70
8	Japanese28	6	6	9	9	1	9	9	350	10	10	80
8	Japanese29	4	5	1	1	9	9	9	100	5	5	90
8	Japanese30	6	6	8	7	9	9	9	400	70	20	10
8	Japanese31	6	6	9	9	9	9	9	600	60	20	20
8	Japanese32	6	6	9	7	2	9	9	200	5	10	85
8	Japanese33	6	6	8	6	1	9	9	150	10	10	80
8	Japanese34	5	5	2	3	1	9	9	100	0	0	100
8	Japanese35	6	5	9	9	1	9	9	200	70	10	20
8	Japanese36	6	6	9	9	2	9	9	400	95	0	5
8	Japanese37	6	5	9	9	2	9	9	200	20	20	60
8	Japanese38	6	6	9	9	1	9	9	80	0	5	95
8	Japanese39	6	6	9	9	1	9	9	80	0	0	100
8	Japanese40	5	5	9	9	1	9	9	150	20	10	70
8	Japanese41	7	6	9	9	9	9	9	30	5	0	95
8	Japanese42	6	6	9	9	1	9	9	80	5	5	90
8	Japanese43	7	5	9	9	5	9	9	50	0	0	100
8	Japanese44	5	5	6	5	1	9	9	200	90	5	5
8	Japanese45	5	5	9	7	2	9	9	200	80	15	5
8	Japanese46	5	5	9	5	3	9	9	200	90	10	0
8	Western01	5	5	5	3	2	2	4	150	10	20	70
8	Western02	5	5	6	5	5	5	4	150	10	20	70
8	Western03	5	5	5	5	1	1	1	350	100	0	0
8	Western04	5	5	6	4	4	4	4	150	20	20	60
8	Western05	5	5	5	2	1	2	2	100	100	0	0
9	Japanese01	9	6	7	9	7	7	5	500	70	10	20
9	Japanese02	3	4	3	2	8	8	7	250	0	0	100
9	Japanese03	9	5	9	9	8	9	3	250	0	30	70
9	Japanese04	5	4	6	6	7	7	6	200	70	5	25
9	Japanese05	2	3	3	2	6	7	5	85	15	0	85
9	Japanese06	7	3	6	3	9	7	7	150	0	0	100
9	Japanese07	8	4	8	8	7	8	6	400	80	5	15
9	Japanese08	6	3	8	4	6	9	5	290	80	0	20
9	Japanese09	6	3	8	6	8	7	7	100	0	0	100
9	Japanese10	4	3	4	4	6	6	6	150	0	10	90
9	Japanese11	7	3	8	6	7	9	9	80	0	0	100
9	Japanese12	8	2	8	6	9	9	8	100	0	5	95
9	Japanese13	4	4	4	4	7	7	8	120	0	10	90
9	Japanese14	5	3	5	4	8	9	7	50	80	10	10
9	Japanese15	2	2	2	2	5	5	3	80	20	0	80
9	Japanese16	1	5	1	1	4	6	1	100	20	10	70
9	Japanese17	5	3	6	6	3	5	3	50	5	5	90
9	Japanese18	1	2	1	1	6	8	7	50	0	0	100
9	Japanese19	4	3	4	4	7	7	5	60	0	20	80
9	Japanese20	2	4	3	2	2	3	4	50	20	0	80
9	Japanese21	7	9	9	5	9	8	7	550	0	23	77
9	Japanese22	7	6	7	6	7	8	8	300	0	20	80
9	Japanese23	8	7	7	3	8	9	5	400	0	20	80
9	Japanese24	7	2	7	4	4	8	3	50	0	0	100
9	Japanese25	8	8	8	8	8	7	6	550	0	25	75
9	Japanese26	7	6	8	6	8	7	7	300	0	25	75
9	Japanese27	5	7	6	4	6	6	4	400	0	25	75
9	Japanese28	8	8	8	6	8	8	8	250	10	10	80
9	Japanese29	8	3	7	8	6	4	3	100	0	0	100
9	Japanese30	6	5	9	4	8	9	5	500	90	0	10
9	Japanese31	8	8	9	7	9	9	7	700	70	10	20
9	Japanese32	8	2	8	9	8	8	6	200	0	0	100
9	Japanese33	6	7	7	4	8	8	7	150	10	10	80
9	Japanese34	8	4	9	8	8	8	6	100	0	0	100
9	Japanese35	4	7	7	3	7	6	6	350	80	5	15
9	Japanese36	7	7	7	5	7	7	7	350	70	10	20
9	Japanese37	7	7	8	6	8	9	7	300	75	15	10
9	Japanese38	5	2	5	6	5	6	4	150	70	5	25
9	Japanese39	5	3	5	4	4	6	7	100	0	0	100
9	Japanese40	6	4	6	6	5	6	3	200	10	10	80
9	Japanese41	9	2	9	9	8	8	2	100	0	0	100
9	Japanese42	5	3	5	4	4	2	2	85	0	10	90
9	Japanese43	6	2	7	8	4	5	3	150	0	0	100
9	Japanese44	3	5	3	2	6	8	6	250	80	10	10
9	Japanese45	7	9	7	4	8	8	6	300	75	25	0
9	Japanese46	7	5	7	6	7	6	4	100	60	35	5
9	Western01	2	7	3	3	2	1	1	250	0	20	80
9	Western02	8	8	8	5	6	4	2	250	0	20	80
9	Western03	3	8	3	2	4	1	1	300	0	20	80
9	Western04	5	8	5	3	2	3	1	500	0	50	50
9	Western05	5	5	5	6	1	1	1	180	80	20	0
10	Japanese01	5	4	5	3	9	5	1	71	90	5	5
10	Japanese02	2	5	1	1	1	4	1	168	20	50	30
10	Japanese03	3	5	3	1	5	9	1	416	10	70	20
10	Japanese04	1	3	1	1	1	1	1	58	46	0	54
10	Japanese05	1	1	1	1	1	7	1	166	59	0	41
10	Japanese06	8	5	7	3	9	9	3	106	40	40	20
10	Japanese07	9	7	9	9	9	9	1	16	99	1	0
10	Japanese08	2	9	1	1	1	9	1	440	70	0	30
10	Japanese09	9	9	9	9	9	9	5	16	90	0	10
10	Japanese10	9	5	5	4	9	9	3	200	50	30	20
10	Japanese11	5	7	1	1	8	9	1	77	99	1	0
10	Japanese12	5	6	3	1	5	9	1	177	44	0	56
10	Japanese13	8	5	5	1	8	9	1	300	50	10	40
10	Japanese14	1	9	2	1	8	9	1	78	70	10	20
10	Japanese15	5	6	3	1	3	9	1	166	60	10	30
10	Japanese16	9	8	8	2	9	9	1	167	70	0	30
10	Japanese17	3	3	1	1	5	9	1	76	50	0	50
10	Japanese18	2	1	1	1	6	9	1	166	60	0	40
10	Japanese19	3	4	4	1	4	9	1	83	50	0	50
10	Japanese20	5	5	4	1	2	9	1	106	81	5	14
10	Japanese21	1	7	1	1	1	2	1	449	35	60	5
10	Japanese22	1	7	1	1	1	1	1	370	30	50	20
10	Japanese23	9	8	9	9	9	9	9	315	10	60	30
10	Japanese24	1	9	5	1	1	9	4	0	100	0	0
10	Japanese25	6	7	3	1	7	9	1	519	30	50	20
10	Japanese26	5	5	5	2	3	9	1	450	10	40	50
10	Japanese27	5	5	4	4	5	9	9	249	40	50	10
10	Japanese28	2	5	9	9	1	9	3	499	30	60	10
10	Japanese29	5	8	3	1	4	9	1	165	30	40	30
10	Japanese30	1	9	1	1	8	9	1	120	70	0	30
10	Japanese31	9	9	8	6	6	9	3	318	80	10	10
10	Japanese32	6	6	5	3	5	9	1	177	30	50	20
10	Japanese33	1	1	1	1	1	1	1	200	50	50	0
10	Japanese34	1	8	9	2	1	9	1	288	50	50	0
10	Japanese35	1	1	7	7	1	9	1	105	10	30	60
10	Japanese36	1	6	9	9	1	9	9	428	90	5	5
10	Japanese37	5	5	9	8	1	9	7	351	72	28	0
10	Japanese38	1	3	5	1	1	9	1	166	33	33	34
10	Japanese39	5	5	7	7	7	9	5	16	90	0	10
10	Japanese40	5	5	1	1	3	9	1	117	50	50	0
10	Japanese41	5	8	9	7	5	9	5	10	90	0	10
10	Japanese42	2	2	5	1	1	3	1	58	33	0	67
10	Japanese43	2	5	2	1	2	4	1	130	55	0	45
10	Japanese44	3	6	5	4	1	9	1	106	70	0	30
10	Japanese45	4	5	9	5	5	9	5	455	10	30	60
10	Japanese46	8	8	5	4	8	9	2	666	20	70	10
10	Western01	5	4	1	1	8	1	1	58	50	10	40
10	Western02	3	9	1	1	1	1	1	106	20	50	30
10	Western03	1	2	1	1	1	1	1	444	30	30	40
10	Western04	4	8	1	1	1	2	1	305	70	0	30
10	Western05	1	9	1	1	1	1	1	20	100	0	0
11	Japanese01	8	7	8	9	9	9	6	345	33	34	33
11	Japanese02	4	7	3	2	9	9	3	135	1	9	90
11	Japanese03	3	4	3	1	9	9	3	141	33	34	33
11	Japanese04	7	7	4	6	7	9	4	198	45	10	45
11	Japanese05	3	5	3	5	6	6	4	163	70	10	20
11	Japanese06	4	5	5	4	9	9	3	131	5	15	80
11	Japanese07	7	8	9	9	6	9	9	125	80	5	15
11	Japanese08	2	4	1	1	3	9	2	123	40	10	50
11	Japanese09	2	6	4	7	9	9	7	15	40	10	50
11	Japanese10	7	8	4	3	6	6	4	111	0	20	80
11	Japanese11	6	7	7	8	3	9	6	58	40	20	40
11	Japanese12	9	9	9	9	7	9	8	39	5	15	80
11	Japanese13	7	6	6	7	6	6	4	101	5	15	80
11	Japanese14	6	5	4	5	9	9	3	58	90	5	5
11	Japanese15	7	8	8	7	4	8	5	129	90	5	5
11	Japanese16	6	7	4	4	7	9	6	43	45	10	45
11	Japanese17	6	6	3	4	8	9	3	54	60	10	30
11	Japanese18	7	7	8	7	5	8	6	47	90	0	10
11	Japanese19	7	7	8	8	2	8	9	66	40	0	60
11	Japanese20	8	7	7	6	9	8	5	98	90	0	10
11	Japanese21	4	7	3	3	5	6	4	343	10	20	70
11	Japanese22	7	8	3	4	3	7	5	226	10	40	50
11	Japanese23	7	6	7	5	9	9	6	167	20	40	40
11	Japanese24	5	6	7	6	9	9	4	64	80	10	10
11	Japanese25	7	7	1	1	8	9	1	232	10	50	40
11	Japanese26	3	3	6	5	9	8	4	214	20	40	40
11	Japanese27	4	7	5	7	7	6	5	145	10	10	80
11	Japanese28	7	7	8	6	5	8	9	188	5	15	80
11	Japanese29	2	6	1	1	9	9	1	87	10	20	70
11	Japanese30	6	6	8	6	9	9	7	224	80	10	10
11	Japanese31	9	9	9	9	9	9	9	320	50	10	40
11	Japanese32	3	7	5	4	6	8	4	173	15	5	80
11	Japanese33	4	7	3	2	6	7	1	141	40	20	40
11	Japanese34	1	5	1	1	4	9	1	88	0	10	90
11	Japanese35	2	9	1	1	1	9	1	126	40	20	40
11	Japanese36	1	3	6	4	6	8	6	156	80	5	15
11	Japanese37	7	7	6	7	6	9	7	187	40	20	40
11	Japanese38	7	7	4	2	3	9	5	102	15	5	80
11	Japanese39	6	6	6	4	6	5	3	144	5	5	90
11	Japanese40	5	7	7	6	7	9	4	78	60	10	30
11	Japanese41	7	7	7	7	9	9	7	43	45	10	45
11	Japanese42	6	7	5	4	4	2	5	32	40	10	50
11	Japanese43	1	5	1	1	8	9	1	15	5	5	90
11	Japanese44	6	6	4	3	6	5	3	120	70	25	5
11	Japanese45	7	7	4	3	9	9	5	192	49	49	2
11	Japanese46	7	8	8	8	9	9	4	120	40	40	20
11	Western01	2	5	1	1	5	1	1	34	90	5	5
11	Western02	5	5	3	6	7	3	3	82	45	45	10
11	Western03	5	9	4	5	2	1	2	115	50	5	45
11	Western04	2	7	5	2	5	1	4	157	10	40	50
11	Western05	7	3	3	5	1	1	1	53	82	9	9
12	Japanese01	7	7	7	7	7	9	9	120	40	40	20
12	Japanese02	5	6	5	5	8	9	9	80	20	20	60
12	Japanese03	9	8	9	9	9	9	9	100	20	40	40
12	Japanese04	4	3	1	1	1	5	1	80	30	40	30
12	Japanese05	5	5	1	1	9	9	9	30	30	20	50
12	Japanese06	3	6	3	3	9	9	9	30	50	20	30
12	Japanese07	9	9	9	9	9	9	7	140	40	30	30
12	Japanese08	9	9	9	9	9	9	8	100	40	20	40
12	Japanese09	4	3	3	3	6	9	9	20	60	10	30
12	Japanese10	5	6	3	2	8	9	9	80	40	20	40
12	Japanese11	8	8	9	9	8	9	9	30	40	20	40
12	Japanese12	7	7	7	7	8	9	9	30	30	20	50
12	Japanese13	5	5	5	1	7	9	9	90	40	20	40
12	Japanese14	7	4	4	4	7	9	9	30	20	30	50
12	Japanese15	5	2	1	1	8	9	7	50	30	10	60
12	Japanese16	3	4	1	1	9	9	5	30	40	20	40
12	Japanese17	3	6	3	1	6	9	6	30	30	35	35
12	Japanese18	5	5	1	1	8	9	9	40	30	25	45
12	Japanese19	7	7	7	7	8	9	7	30	40	20	40
12	Japanese20	3	7	1	1	7	9	9	40	20	20	60
12	Japanese21	3	7	1	1	5	1	1	100	30	40	30
12	Japanese22	8	7	7	7	7	7	7	90	30	35	35
12	Japanese23	9	9	9	9	9	9	9	100	30	50	20
12	Japanese24	5	7	5	5	6	5	7	40	40	20	40
12	Japanese25	7	7	8	9	8	9	8	120	40	30	30
12	Japanese26	7	7	7	7	8	9	9	100	30	30	40
12	Japanese27	3	5	3	3	5	4	5	100	40	30	30
12	Japanese28	9	9	9	9	9	9	9	120	30	35	35
12	Japanese29	8	3	5	5	8	5	5	20	10	20	70
12	Japanese30	8	8	7	9	8	9	9	80	40	20	40
12	Japanese31	9	9	9	9	7	9	9	100	40	30	30
12	Japanese32	4	6	5	5	5	9	9	100	40	20	40
12	Japanese33	3	7	5	1	1	9	9	80	30	30	40
12	Japanese34	8	8	9	9	8	9	9	40	20	20	60
12	Japanese35	5	7	9	9	5	9	9	100	30	20	50
12	Japanese36	8	8	9	9	9	9	9	120	40	40	20
12	Japanese37	8	8	9	9	9	9	9	120	40	30	30
12	Japanese38	5	1	1	1	5	9	5	45	30	30	40
12	Japanese39	5	1	1	1	7	9	9	30	40	20	40
12	Japanese40	5	5	1	1	1	9	1	150	40	30	30
12	Japanese41	8	3	6	9	9	9	9	20	30	10	60
12	Japanese42	5	5	1	1	8	1	1	80	40	30	30
12	Japanese43	7	1	7	8	8	9	7	40	40	20	40
12	Japanese44	8	8	7	7	9	9	9	100	30	20	50
12	Japanese45	9	9	9	9	9	9	9	120	20	50	30
12	Japanese46	9	9	9	9	9	9	9	120	40	30	30
12	Western01	1	6	1	1	1	1	1	50	40	30	30
12	Western02	1	7	1	1	1	1	1	100	50	30	20
12	Western03	1	7	1	1	1	1	1	100	30	35	35
12	Western04	7	6	7	7	7	9	9	120	40	40	20
12	Western05	1	1	1	1	1	1	1	100	30	35	35
13	Japanese01	8	7	9	9	5	6	5	500	40	20	40
13	Japanese02	5	6	7	6	4	6	3	120	10	20	70
13	Japanese03	7	8	9	9	5	9	5	400	30	40	30
13	Japanese04	6	7	8	7	4	5	3	200	50	20	30
13	Japanese05	4	7	6	4	6	3	2	300	30	20	50
13	Japanese06	4	3	4	7	4	4	3	120	10	20	70
13	Japanese07	7	4	7	8	4	9	5	300	60	30	10
13	Japanese08	5	5	9	8	3	7	4	500	40	20	40
13	Japanese09	8	7	8	8	5	9	8	100	10	10	80
13	Japanese10	5	6	7	7	4	8	3	180	10	20	70
13	Japanese11	4	6	8	6	3	9	6	120	5	5	90
13	Japanese12	6	5	6	5	6	9	3	180	10	20	70
13	Japanese13	4	7	5	4	5	2	2	100	10	30	60
13	Japanese14	4	5	7	4	1	9	3	80	10	10	80
13	Japanese15	4	4	5	5	3	5	2	250	20	10	70
13	Japanese16	6	4	3	3	6	8	2	150	15	15	70
13	Japanese17	3	6	4	3	4	3	2	150	10	10	80
13	Japanese18	8	5	6	7	6	6	3	90	10	10	80
13	Japanese19	6	5	5	4	4	9	2	80	20	20	60
13	Japanese20	4	7	4	3	2	2	1	120	30	30	40
13	Japanese21	7	6	8	6	4	7	2	400	10	40	50
13	Japanese22	7	6	6	5	4	5	6	300	20	40	40
13	Japanese23	7	7	8	8	3	9	5	200	20	30	50
13	Japanese24	8	7	8	8	5	9	5	75	30	30	40
13	Japanese25	6	8	9	8	6	8	7	600	70	15	15
13	Japanese26	6	6	7	6	5	3	4	300	60	30	10
13	Japanese27	6	5	6	7	4	3	2	350	30	20	50
13	Japanese28	7	6	9	7	6	9	7	300	20	30	50
13	Japanese29	6	7	8	7	2	1	4	80	10	30	60
13	Japanese30	4	6	6	3	1	9	3	450	70	20	10
13	Japanese31	7	6	7	4	2	9	8	450	70	10	20
13	Japanese32	4	6	8	7	2	7	2	200	10	30	60
13	Japanese33	4	7	5	4	3	5	2	300	20	20	60
13	Japanese34	5	7	9	8	3	9	6	200	10	20	70
13	Japanese35	3	6	8	7	1	9	4	400	70	20	10
13	Japanese36	8	8	7	7	6	9	5	300	70	15	15
13	Japanese37	3	5	9	4	2	9	6	300	40	20	40
13	Japanese38	6	4	7	7	2	9	5	300	20	10	70
13	Japanese39	4	5	3	2	6	2	2	80	20	10	70
13	Japanese40	3	5	6	5	2	7	4	350	30	30	40
13	Japanese41	7	8	9	9	8	9	7	60	5	5	90
13	Japanese42	4	5	4	3	4	1	1	450	60	30	10
13	Japanese43	8	4	8	8	5	7	3	180	30	20	50
13	Japanese44	2	7	1	1	2	9	1	250	70	20	10
13	Japanese45	5	7	3	1	6	9	1	300	80	10	10
13	Japanese46	6	5	2	2	4	7	1	200	70	20	10
13	Western01	2	7	1	1	2	1	1	200	30	20	50
13	Western02	4	7	8	5	2	5	5	150	15	15	70
13	Western03	1	5	1	1	1	1	1	300	50	15	35
13	Western04	3	7	2	2	1	5	7	250	30	30	40
13	Western05	2	7	1	1	3	1	1	300	70	10	20
14	Japanese01	6	7	7	8	7	8	7	500	70	10	20
14	Japanese02	5	3	4	2	8	8	6	300	50	20	30
14	Japanese03	4	3	4	2	9	9	5	300	50	40	10
14	Japanese04	4	4	2	1	7	2	1	200	70	10	20
14	Japanese05	2	2	1	1	7	7	2	200	60	10	30
14	Japanese06	5	4	4	2	8	9	4	300	20	30	50
14	Japanese07	6	4	6	6	8	8	8	300	70	20	10
14	Japanese08	5	4	5	4	7	9	7	300	80	0	20
14	Japanese09	3	2	3	2	8	9	8	100	80	0	20
14	Japanese10	4	4	4	3	7	6	4	300	60	0	40
14	Japanese11	5	3	5	3	8	9	7	100	30	0	70
14	Japanese12	5	4	5	4	8	9	8	100	40	10	50
14	Japanese13	5	4	4	2	8	8	7	300	50	20	30
14	Japanese14	3	3	2	1	6	7	5	200	80	0	20
14	Japanese15	2	2	1	1	6	6	2	100	80	10	10
14	Japanese16	2	2	1	1	7	6	4	100	40	10	50
14	Japanese17	2	3	2	1	5	6	1	100	40	0	60
14	Japanese18	4	3	3	2	7	9	6	30	40	0	60
14	Japanese19	2	2	1	1	7	8	5	50	80	10	10
14	Japanese20	2	2	1	1	6	6	2	30	10	10	80
14	Japanese21	6	7	6	4	5	4	2	400	60	20	20
14	Japanese22	6	7	6	4	5	7	7	300	50	20	30
14	Japanese23	7	6	8	6	7	8	6	400	60	20	20
14	Japanese24	2	2	2	1	8	8	4	30	0	0	100
14	Japanese25	6	4	6	4	6	8	5	300	60	40	0
14	Japanese26	6	8	7	6	8	7	6	300	60	20	20
14	Japanese27	3	4	3	2	5	3	2	300	60	30	10
14	Japanese28	8	8	7	7	8	9	7	400	50	20	30
14	Japanese29	4	3	3	3	6	8	6	100	20	0	80
14	Japanese30	5	5	5	4	7	9	5	500	90	10	0
14	Japanese31	5	3	5	4	8	9	7	400	70	20	10
14	Japanese32	5	4	3	2	8	8	7	300	50	20	30
14	Japanese33	6	7	6	3	5	8	5	200	20	30	50
14	Japanese34	4	3	3	2	2	8	6	50	60	0	40
14	Japanese35	7	8	7	6	4	9	8	300	80	20	0
14	Japanese36	7	7	7	6	7	9	7	300	90	10	0
14	Japanese37	6	7	6	5	7	9	7	300	50	30	20
14	Japanese38	4	4	5	4	6	8	5	200	40	10	50
14	Japanese39	1	2	1	1	7	6	3	100	20	0	80
14	Japanese40	5	3	3	2	8	9	6	150	70	10	20
14	Japanese41	4	4	3	2	8	9	4	100	20	0	80
14	Japanese42	4	3	3	2	5	2	3	30	80	10	10
14	Japanese43	5	4	4	3	8	8	4	50	50	10	40
14	Japanese44	2	3	2	1	9	9	3	300	90	10	0
14	Japanese45	6	7	6	4	7	8	6	300	80	20	0
14	Japanese46	6	8	6	7	8	9	6	300	90	10	0
14	Western01	2	2	2	2	3	1	1	300	80	10	10
14	Western02	5	6	5	3	7	6	2	300	30	20	50
14	Western03	3	4	2	1	3	1	1	500	40	30	30
14	Western04	3	4	5	4	4	7	6	400	50	30	20
14	Western05	2	4	2	1	2	1	1	300	100	0	0
15	Japanese01	3	3	6	6	3	2	2	700	60	30	10
15	Japanese02	7	4	4	5	7	5	2	350	20	0	80
15	Japanese03	9	9	7	9	9	9	2	800	10	50	40
15	Japanese04	8	4	6	6	7	8	6	300	40	20	40
15	Japanese05	8	5	4	4	6	6	3	500	50	10	40
15	Japanese06	4	7	4	3	7	5	2	400	20	20	60
15	Japanese07	4	8	6	3	1	9	4	350	60	0	40
15	Japanese08	8	9	9	6	2	9	6	500	50	10	40
15	Japanese09	7	5	4	2	6	9	6	40	40	0	60
15	Japanese10	7	4	4	3	7	2	2	300	10	10	80
15	Japanese11	7	6	6	6	6	9	8	150	20	0	80
15	Japanese12	8	8	9	9	8	9	3	200	10	30	60
15	Japanese13	7	7	6	6	7	3	7	400	10	10	80
15	Japanese14	7	7	3	1	2	9	3	50	30	30	40
15	Japanese15	4	8	4	2	2	4	1	100	20	0	80
15	Japanese16	7	8	4	4	9	8	1	80	20	0	80
15	Japanese17	8	3	3	1	6	4	3	200	20	0	80
15	Japanese18	7	7	6	6	7	7	4	100	20	0	80
15	Japanese19	7	8	6	6	7	8	4	200	0	20	80
15	Japanese20	7	4	4	2	8	8	4	100	0	0	100
15	Japanese21	4	8	4	2	2	3	3	800	0	20	80
15	Japanese22	8	8	8	6	4	7	8	540	0	30	70
15	Japanese23	7	7	5	6	7	9	6	600	10	20	70
15	Japanese24	3	4	2	1	1	3	1	30	20	0	80
15	Japanese25	8	8	9	9	9	9	4	800	20	40	40
15	Japanese26	4	7	3	3	8	7	2	900	0	80	20
15	Japanese27	8	8	6	2	2	4	3	800	20	20	60
15	Japanese28	9	9	9	9	7	9	7	600	0	40	60
15	Japanese29	7	7	6	6	7	9	3	300	50	0	50
15	Japanese30	6	8	4	2	1	9	3	680	60	30	10
15	Japanese31	8	8	8	7	7	9	8	750	70	0	30
15	Japanese32	8	3	6	7	7	9	3	350	30	10	60
15	Japanese33	3	7	6	2	1	9	3	700	70	20	10
15	Japanese34	7	8	9	9	2	9	8	200	20	0	80
15	Japanese35	9	9	9	2	1	9	8	600	40	20	40
15	Japanese36	8	9	9	9	8	9	7	600	60	20	20
15	Japanese37	8	8	8	9	3	9	7	600	20	40	40
15	Japanese38	9	4	9	8	2	9	6	200	10	30	60
15	Japanese39	6	7	4	1	6	9	7	100	30	0	70
15	Japanese40	8	8	8	8	7	9	2	500	10	40	50
15	Japanese41	7	4	5	2	6	9	6	80	15	5	80
15	Japanese42	4	4	2	1	2	3	1	50	40	20	40
15	Japanese43	4	8	3	1	3	3	1	50	20	0	80
15	Japanese44	7	8	6	2	4	9	6	450	40	50	10
15	Japanese45	5	8	5	1	6	9	3	700	0	70	30
15	Japanese46	8	8	8	7	4	9	6	450	20	70	10
15	Western01	1	3	1	1	2	2	1	300	0	20	80
15	Western02	3	8	2	1	2	2	1	580	5	50	45
15	Western03	1	8	1	1	6	1	1	500	0	50	50
15	Western04	3	7	2	1	2	3	1	800	0	20	80
15	Western05	2	8	1	1	1	1	1	100	50	50	0
16	Japanese01	7	6	7	6	6	8	6	500	70	10	20
16	Japanese02	4	4	2	2	6	9	1	250	0	20	80
16	Japanese03	6	4	4	2	5	8	1	350	0	60	40
16	Japanese04	4	6	5	4	5	6	2	180	0	10	90
16	Japanese05	4	4	3	2	5	6	2	250	0	10	90
16	Japanese06	5	3	3	3	5	7	1	270	0	20	80
16	Japanese07	7	7	8	7	8	9	6	400	80	10	10
16	Japanese08	6	7	7	6	9	9	2	350	60	0	40
16	Japanese09	5	3	4	2	8	9	3	150	0	0	100
16	Japanese10	5	5	3	2	8	9	3	180	0	10	90
16	Japanese11	2	3	1	1	9	9	1	180	0	0	100
16	Japanese12	6	6	6	4	9	9	6	200	0	10	90
16	Japanese13	5	5	3	2	6	7	2	200	0	30	70
16	Japanese14	5	4	4	2	2	5	2	150	0	0	100
16	Japanese15	3	4	3	2	7	6	2	200	0	5	95
16	Japanese16	6	5	5	5	5	7	2	200	0	10	90
16	Japanese17	4	4	3	2	4	4	1	130	0	0	100
16	Japanese18	5	5	3	2	4	6	6	150	0	0	100
16	Japanese19	5	4	5	3	5	7	3	200	0	10	90
16	Japanese20	7	4	5	5	5	9	5	100	0	10	90
16	Japanese21	6	6	6	6	6	8	2	550	0	30	70
16	Japanese22	7	7	6	5	6	7	4	300	0	20	80
16	Japanese23	7	6	7	7	7	9	4	360	0	40	60
16	Japanese24	5	5	4	3	8	9	3	70	0	0	100
16	Japanese25	5	6	6	4	5	7	4	500	0	44	56
16	Japanese26	6	5	5	4	5	6	5	250	0	30	70
16	Japanese27	6	6	4	3	4	5	2	350	0	30	70
16	Japanese28	6	7	7	4	8	9	4	200	0	30	70
16	Japanese29	7	6	6	6	7	8	3	200	0	10	90
16	Japanese30	4	5	5	3	2	9	4	600	67	22	11
16	Japanese31	6	6	5	3	7	9	5	600	50	20	30
16	Japanese32	4	4	3	2	7	9	2	200	0	30	70
16	Japanese33	6	4	4	3	4	8	4	200	0	20	80
16	Japanese34	6	6	5	4	5	8	2	200	0	10	90
16	Japanese35	5	5	3	4	3	9	2	200	40	10	50
16	Japanese36	6	6	5	4	6	9	4	400	80	10	10
16	Japanese37	6	7	7	7	7	9	5	250	0	30	70
16	Japanese38	3	4	4	3	3	7	2	250	0	10	90
16	Japanese39	4	3	1	1	2	2	1	150	0	0	100
16	Japanese40	5	4	3	2	7	9	4	250	0	20	80
16	Japanese41	5	3	2	3	5	7	3	180	0	0	100
16	Japanese42	3	4	2	1	2	2	1	200	0	0	100
16	Japanese43	4	3	3	2	4	4	1	250	0	20	80
16	Japanese44	4	5	2	1	5	8	1	200	30	10	60
16	Japanese45	6	7	6	5	8	9	6	300	0	20	80
16	Japanese46	6	6	4	3	8	9	6	250	50	50	0
16	Western01	3	3	1	1	1	1	1	100	0	30	70
16	Western02	5	6	5	4	3	4	1	200	0	30	70
16	Western03	3	6	1	1	1	1	1	300	0	20	80
16	Western04	4	6	2	2	2	2	1	200	0	40	60
16	Western05	5	3	4	3	2	4	1	500	90	10	0
17	Japanese01	7	7	7	7	6	4	3	300	70	10	20
17	Japanese02	4	4	5	5	6	8	3	250	0	0	100
17	Japanese03	7	6	6	7	6	9	2	150	20	20	60
17	Japanese04	8	2	8	8	8	9	5	150	70	0	30
17	Japanese05	7	4	6	5	6	7	3	150	90	0	10
17	Japanese06	8	6	6	5	7	9	4	200	0	0	100
17	Japanese07	8	7	7	7	8	8	4	250	100	0	0
17	Japanese08	9	5	8	8	7	8	4	200	60	0	40
17	Japanese09	8	6	6	6	7	9	5	100	0	0	100
17	Japanese10	8	4	5	4	7	8	5	150	0	0	100
17	Japanese11	4	3	4	3	2	3	3	100	0	0	100
17	Japanese12	8	4	7	8	7	9	7	150	0	10	90
17	Japanese13	8	6	5	4	7	9	6	150	0	0	100
17	Japanese14	4	4	4	3	4	2	2	200	100	0	0
17	Japanese15	5	3	4	4	4	2	3	50	30	0	70
17	Japanese16	4	6	4	3	5	4	2	100	70	0	30
17	Japanese17	8	7	6	6	7	7	5	100	10	0	90
17	Japanese18	5	3	4	4	5	5	3	50	80	0	20
17	Japanese19	5	3	4	4	5	3	3	50	80	20	0
17	Japanese20	8	5	4	4	7	8	6	50	50	0	50
17	Japanese21	3	6	5	5	4	3	3	250	20	0	80
17	Japanese22	5	4	4	3	4	2	2	150	0	10	90
17	Japanese23	7	3	8	8	7	9	3	200	0	0	100
17	Japanese24	8	6	5	4	6	9	3	40	0	0	100
17	Japanese25	7	4	4	5	6	8	4	200	0	10	90
17	Japanese26	8	4	7	6	7	9	4	200	20	0	80
17	Japanese27	8	4	8	9	6	8	5	250	50	10	40
17	Japanese28	8	3	7	8	8	8	5	200	20	0	80
17	Japanese29	6	7	7	6	6	5	2	200	0	10	90
17	Japanese30	7	4	6	5	7	9	4	350	90	5	5
17	Japanese31	8	4	7	8	8	9	8	400	80	10	10
17	Japanese32	8	3	4	3	8	9	4	200	0	0	100
17	Japanese33	5	6	6	5	6	8	4	150	0	0	100
17	Japanese34	8	8	8	9	8	9	4	100	0	0	100
17	Japanese35	8	7	8	8	7	8	3	250	80	0	20
17	Japanese36	8	4	7	7	7	8	5	300	90	5	5
17	Japanese37	7	7	8	8	6	8	4	300	60	10	30
17	Japanese38	8	4	6	4	6	7	2	100	80	10	10
17	Japanese39	8	6	6	5	8	8	7	100	0	0	100
17	Japanese40	8	7	6	7	8	8	6	150	20	0	80
17	Japanese41	9	3	6	5	8	9	7	100	0	0	100
17	Japanese42	8	3	7	6	8	8	6	50	90	0	10
17	Japanese43	4	3	3	2	5	7	2	50	10	0	90
17	Japanese44	8	5	5	5	8	9	8	150	100	0	0
17	Japanese45	8	4	7	6	6	9	4	100	100	0	0
17	Japanese46	8	4	7	8	8	9	4	150	100	0	0
17	Western01	2	6	2	2	2	1	1	100	100	0	0
17	Western02	5	8	4	3	3	2	1	150	30	0	70
17	Western03	3	6	2	2	2	1	1	150	100	0	0
17	Western04	3	6	4	3	3	1	1	150	100	0	0
17	Western05	2	7	2	2	1	1	1	200	100	0	0
18	Japanese01	6	6	6	5	9	9	5	450	70	15	15
18	Japanese02	5	5	3	4	9	9	3	200	40	20	40
18	Japanese03	7	5	7	7	7	9	7	180	30	30	40
18	Japanese04	5	5	7	8	6	7	6	180	70	5	25
18	Japanese05	5	4	4	3	2	9	5	120	60	5	35
18	Japanese06	5	4	4	5	9	9	4	180	20	20	60
18	Japanese07	5	5	7	5	8	9	6	300	85	5	10
18	Japanese08	5	5	8	7	2	9	5	350	70	5	25
18	Japanese09	4	3	4	4	9	9	2	70	50	10	40
18	Japanese10	6	5	6	6	9	9	5	200	70	10	20
18	Japanese11	7	6	8	8	5	9	8	100	50	10	40
18	Japanese12	5	5	8	8	9	9	8	180	40	10	50
18	Japanese13	7	7	7	7	9	9	5	150	60	10	30
18	Japanese14	2	5	3	1	5	1	2	150	70	5	25
18	Japanese15	5	5	4	3	7	9	4	80	80	5	15
18	Japanese16	5	5	5	5	9	7	2	200	45	10	45
18	Japanese17	3	5	3	2	9	9	3	100	45	10	45
18	Japanese18	5	3	3	3	9	9	4	50	80	5	15
18	Japanese19	5	5	6	5	3	9	6	100	80	5	15
18	Japanese20	4	5	4	3	8	9	4	60	60	5	35
18	Japanese21	5	7	5	5	8	1	3	350	50	20	30
18	Japanese22	6	5	7	7	7	3	6	300	40	20	40
18	Japanese23	9	6	9	9	9	9	9	250	20	30	50
18	Japanese24	2	5	2	2	5	9	2	50	80	5	15
18	Japanese25	7	5	8	7	9	9	8	300	40	30	30
18	Japanese26	8	5	8	9	5	9	9	250	40	20	40
18	Japanese27	6	5	5	5	9	9	4	250	40	25	35
18	Japanese28	5	5	9	9	1	9	7	300	30	20	50
18	Japanese29	4	5	4	4	7	7	6	80	40	10	50
18	Japanese30	5	5	5	3	7	9	7	350	80	10	10
18	Japanese31	5	5	6	4	8	9	7	400	50	20	30
18	Japanese32	5	5	3	3	9	9	2	200	40	10	50
18	Japanese33	5	5	7	7	1	9	4	150	30	10	60
18	Japanese34	5	5	9	9	1	9	8	70	50	10	40
18	Japanese35	5	7	5	5	2	5	2	300	60	20	20
18	Japanese36	5	5	7	6	5	9	8	250	80	10	10
18	Japanese37	7	5	6	6	6	9	5	280	30	30	40
18	Japanese38	5	5	3	2	2	9	1	180	80	5	15
18	Japanese39	5	5	5	5	7	8	1	60	50	5	45
18	Japanese40	7	5	7	8	9	9	5	150	50	10	40
18	Japanese41	5	3	3	2	9	9	2	100	40	10	50
18	Japanese42	4	5	3	3	4	3	2	120	85	5	10
18	Japanese43	4	4	2	2	5	9	2	40	70	5	25
18	Japanese44	5	5	5	5	5	7	8	300	70	20	10
18	Japanese45	6	8	7	6	5	9	6	300	60	20	20
18	Japanese46	5	5	7	5	9	9	5	350	80	15	5
18	Western01	5	7	8	7	9	1	7	200	70	20	10
18	Western02	8	7	8	9	7	7	2	250	30	40	30
18	Western03	6	8	7	8	7	1	3	400	40	20	40
18	Western04	7	7	8	8	9	5	7	300	30	40	30
18	Western05	3	7	4	3	7	1	1	250	70	15	15
19	Japanese01	7	6	7	7	6	7	6	500	40	30	30
19	Japanese02	4	4	5	4	5	6	3	270	30	35	35
19	Japanese03	5	7	7	8	7	9	6	600	15	50	35
19	Japanese04	6	3	6	6	5	7	5	270	40	20	40
19	Japanese05	5	6	5	6	7	7	4	380	30	35	35
19	Japanese06	5	4	5	5	7	7	3	350	20	40	40
19	Japanese07	7	3	7	6	3	8	7	400	40	20	40
19	Japanese08	7	5	8	9	7	8	5	430	35	30	35
19	Japanese09	6	3	6	5	6	7	4	100	20	20	60
19	Japanese10	5	4	6	6	7	6	4	430	20	30	50
19	Japanese11	6	5	5	4	6	7	6	200	30	20	50
19	Japanese12	5	2	5	5	6	7	7	310	30	30	40
19	Japanese13	5	4	5	4	7	7	4	390	30	35	35
19	Japanese14	5	3	5	3	5	5	4	180	40	20	40
19	Japanese15	7	5	7	7	6	6	5	330	40	40	20
19	Japanese16	5	5	6	6	4	6	3	330	25	25	50
19	Japanese17	6	3	7	7	7	7	6	220	30	20	50
19	Japanese18	5	3	5	5	5	6	6	210	45	10	45
19	Japanese19	5	6	6	5	8	7	6	240	25	40	35
19	Japanese20	7	5	6	6	8	8	7	200	33	33	34
19	Japanese21	4	5	4	4	3	4	3	490	30	40	30
19	Japanese22	6	6	6	6	6	6	6	430	20	40	40
19	Japanese23	5	7	7	8	7	9	6	400	15	25	60
19	Japanese24	5	4	6	6	5	6	5	80	33	33	34
19	Japanese25	5	7	7	6	7	6	5	550	20	40	40
19	Japanese26	7	7	6	6	6	6	6	470	20	40	40
19	Japanese27	6	7	6	7	5	6	5	550	30	35	35
19	Japanese28	6	7	7	7	4	7	7	540	20	40	40
19	Japanese29	6	4	5	6	7	7	3	300	25	25	50
19	Japanese30	6	7	6	6	5	7	6	500	40	25	35
19	Japanese31	7	7	8	8	8	9	7	650	40	30	30
19	Japanese32	5	6	5	4	5	6	4	350	25	25	50
19	Japanese33	5	5	5	5	4	6	5	250	20	35	45
19	Japanese34	7	7	7	8	4	8	7	280	20	30	50
19	Japanese35	5	6	7	7	3	7	3	440	40	35	25
19	Japanese36	6	7	7	7	7	8	7	520	40	40	20
19	Japanese37	5	6	8	8	4	9	6	550	25	40	35
19	Japanese38	6	3	6	7	4	7	4	370	40	20	40
19	Japanese39	5	3	6	6	4	6	5	280	30	25	45
19	Japanese40	7	5	7	6	5	7	4	350	35	30	35
19	Japanese41	5	3	7	6	7	8	5	150	45	10	45
19	Japanese42	7	3	5	6	6	5	5	190	20	40	40
19	Japanese43	7	3	6	5	6	7	6	200	34	33	33
19	Japanese44	5	5	5	5	5	6	4	330	60	25	15
19	Japanese45	5	7	7	6	5	6	4	420	40	40	20
19	Japanese46	6	4	6	6	6	6	3	480	45	45	10
19	Western01	3	5	4	3	3	3	1	300	30	35	35
19	Western02	5	6	5	6	6	6	3	400	30	30	40
19	Western03	4	6	5	4	3	4	2	570	20	40	40
19	Western04	4	6	4	4	6	3	3	600	20	40	40
19	Western05	4	5	5	4	3	3	2	300	40	40	20
20	Japanese01	6	7	9	3	9	9	1	900	44	22	33
20	Japanese02	5	5	8	1	9	9	1	250	20	20	60
20	Japanese03	6	4	9	1	9	9	4	550	45	18	36
20	Japanese04	8	3	9	3	9	9	1	350	57	21	21
20	Japanese05	5	5	6	1	9	9	1	300	33	33	33
20	Japanese06	6	6	7	1	9	9	3	250	40	20	40
20	Japanese07	7	3	9	3	9	9	4	400	50	25	25
20	Japanese08	7	7	9	6	9	9	4	400	50	13	38
20	Japanese09	7	3	9	5	9	9	3	100	10	10	80
20	Japanese10	7	6	9	1	9	9	4	300	33	17	50
20	Japanese11	3	3	4	1	9	9	5	100	10	10	80
20	Japanese12	6	7	9	1	9	9	2	200	25	25	50
20	Japanese13	7	4	8	1	9	9	1	250	28	12	60
20	Japanese14	3	6	9	1	8	9	2	200	75	13	13
20	Japanese15	7	3	9	3	9	9	1	100	20	5	75
20	Japanese16	3	7	5	1	9	9	1	80	25	19	56
20	Japanese17	7	5	8	3	9	9	1	100	15	5	80
20	Japanese18	4	5	6	1	9	9	3	50	30	30	40
20	Japanese19	7	7	8	2	9	9	1	80	50	13	38
20	Japanese20	5	6	7	1	9	9	2	80	50	25	25
20	Japanese21	7	7	9	1	9	9	1	500	10	30	60
20	Japanese22	7	7	9	3	9	9	1	600	33	17	50
20	Japanese23	8	7	9	3	9	9	4	550	36	27	36
20	Japanese24	7	7	9	5	9	9	2	80	25	38	38
20	Japanese25	7	7	8	1	9	9	2	600	50	17	33
20	Japanese26	6	7	9	1	9	9	1	750	53	7	40
20	Japanese27	5	7	8	1	9	7	1	500	30	20	50
20	Japanese28	6	5	9	1	9	9	2	650	31	23	46
20	Japanese29	7	3	9	1	9	9	1	200	13	13	75
20	Japanese30	4	5	9	1	9	9	2	650	54	31	15
20	Japanese31	7	7	9	2	9	9	4	700	43	29	29
20	Japanese32	5	7	7	1	9	9	3	300	17	17	67
20	Japanese33	3	7	4	1	9	9	1	300	33	17	50
20	Japanese34	7	4	8	1	9	9	1	200	13	13	75
20	Japanese35	7	7	9	3	5	7	2	500	50	25	25
20	Japanese36	3	4	3	1	9	9	1	600	67	17	17
20	Japanese37	7	7	9	4	9	9	4	300	33	33	33
20	Japanese38	5	5	9	3	9	9	1	300	33	33	33
20	Japanese39	8	7	9	6	9	9	1	150	17	17	67
20	Japanese40	5	7	7	1	8	9	1	200	25	25	50
20	Japanese41	4	3	5	1	9	7	1	100	10	10	80
20	Japanese42	7	3	9	4	9	8	4	50	40	10	50
20	Japanese43	7	7	9	7	9	9	2	30	33	33	33
20	Japanese44	7	6	8	1	9	9	3	300	75	20	5
20	Japanese45	5	6	9	1	9	9	1	300	83	15	2
20	Japanese46	7	6	9	3	9	9	1	300	42	42	17
20	Western01	2	8	2	1	1	1	1	150	67	20	13
20	Western02	6	7	7	1	8	9	1	300	17	17	67
20	Western03	3	7	1	1	1	1	1	600	25	8	67
20	Western04	4	7	9	1	7	7	2	500	40	30	30
20	Western05	3	7	4	1	6	4	1	700	64	29	7
21	Japanese01	7	7	8	9	4	7	7	600	50	20	30
21	Japanese02	8	7	9	9	8	9	7	150	10	20	70
21	Japanese03	4	5	5	6	2	7	6	400	30	50	20
21	Japanese04	4	5	6	7	4	7	4	200	40	30	30
21	Japanese05	5	5	5	4	4	7	6	100	30	30	40
21	Japanese06	8	3	8	8	9	7	6	200	10	20	70
21	Japanese07	5	5	6	7	1	9	6	400	60	30	10
21	Japanese08	3	5	3	3	1	9	3	400	50	10	40
21	Japanese09	4	6	6	7	7	9	8	100	10	0	90
21	Japanese10	8	4	7	8	4	6	6	150	20	10	70
21	Japanese11	4	5	7	7	6	9	8	80	30	10	60
21	Japanese12	8	5	7	7	8	9	6	100	10	10	80
21	Japanese13	8	8	9	9	8	8	5	100	20	10	70
21	Japanese14	6	6	6	7	3	9	8	150	100	0	0
21	Japanese15	6	5	6	6	8	7	6	100	10	20	70
21	Japanese16	7	5	6	6	7	4	4	80	20	10	70
21	Japanese17	3	3	5	6	3	4	2	60	50	0	50
21	Japanese18	4	5	2	2	7	5	4	50	0	0	100
21	Japanese19	5	5	4	5	3	3	2	80	60	10	30
21	Japanese20	5	5	5	5	6	3	3	20	10	0	90
21	Japanese21	4	5	4	4	2	6	4	600	30	30	40
21	Japanese22	8	7	7	9	8	8	4	300	20	40	40
21	Japanese23	7	6	7	7	9	9	7	400	10	50	40
21	Japanese24	2	6	3	3	7	9	4	80	0	0	100
21	Japanese25	5	6	7	6	4	9	4	600	20	50	30
21	Japanese26	7	5	7	9	7	5	4	300	20	60	20
21	Japanese27	3	6	6	4	6	4	4	300	20	20	60
21	Japanese28	4	5	7	8	2	8	6	500	20	20	60
21	Japanese29	3	6	2	2	4	9	2	60	10	20	70
21	Japanese30	4	4	7	8	2	9	7	600	70	20	10
21	Japanese31	6	6	7	9	4	9	8	700	50	20	30
21	Japanese32	5	6	6	8	5	9	4	300	30	30	40
21	Japanese33	6	5	8	9	7	7	8	200	10	20	70
21	Japanese34	3	5	2	2	1	8	3	100	10	10	80
21	Japanese35	2	5	8	8	1	9	8	300	70	20	10
21	Japanese36	7	5	8	9	3	6	6	500	70	20	10
21	Japanese37	3	6	7	8	2	9	7	300	30	30	40
21	Japanese38	7	5	7	6	1	7	5	150	50	10	40
21	Japanese39	7	5	7	7	6	7	4	100	10	10	80
21	Japanese40	7	4	7	8	3	8	4	300	40	20	40
21	Japanese41	8	3	7	8	9	9	7	80	10	10	80
21	Japanese42	7	5	2	2	3	2	2	400	60	20	20
21	Japanese43	7	5	7	8	4	7	3	50	20	10	70
21	Japanese44	4	5	5	5	4	2	2	200	70	20	10
21	Japanese45	6	4	5	6	3	9	4	300	50	40	10
21	Japanese46	7	5	6	6	8	7	4	200	60	20	20
21	Western01	4	6	5	2	4	1	1	300	20	50	30
21	Western02	2	8	6	5	3	4	1	200	30	20	50
21	Western03	3	7	2	2	4	1	1	600	20	40	40
21	Western04	5	8	5	7	2	1	1	200	20	30	50
21	Western05	3	8	4	2	2	2	1	400	40	40	20
22	Japanese01	5	6	4	4	5	7	6	500	70	10	20
22	Japanese02	6	5	4	5	7	8	6	200	10	10	80
22	Japanese03	7	7	8	8	7	8	6	200	20	20	60
22	Japanese04	6	4	6	6	6	7	7	100	90	5	5
22	Japanese05	3	4	4	4	7	6	6	150	90	0	10
22	Japanese06	4	4	5	4	7	8	7	100	5	5	90
22	Japanese07	6	4	6	6	4	7	6	200	90	5	5
22	Japanese08	5	4	6	6	3	7	4	200	65	5	30
22	Japanese09	5	1	6	7	8	8	7	50	10	0	90
22	Japanese10	5	5	4	6	8	8	7	150	5	15	80
22	Japanese11	4	5	5	4	6	6	4	30	50	10	40
22	Japanese12	6	5	6	6	7	8	7	150	20	10	70
22	Japanese13	7	4	5	6	7	8	7	150	5	10	85
22	Japanese14	5	3	6	6	6	8	7	100	98	2	0
22	Japanese15	5	4	5	5	5	6	6	100	90	10	0
22	Japanese16	4	6	3	3	6	6	7	100	15	15	70
22	Japanese17	5	4	5	5	3	4	6	50	85	5	10
22	Japanese18	5	3	5	6	7	8	8	50	95	0	5
22	Japanese19	6	5	6	7	3	4	4	50	90	10	0
22	Japanese20	4	4	3	4	7	6	7	40	80	0	20
22	Japanese21	6	7	6	6	3	3	4	350	25	15	60
22	Japanese22	6	6	6	7	2	4	4	200	15	15	70
22	Japanese23	7	8	7	8	7	9	8	300	40	20	40
22	Japanese24	5	5	6	7	8	9	7	40	98	0	2
22	Japanese25	5	6	6	6	4	4	7	200	10	20	70
22	Japanese26	6	6	6	6	7	8	8	200	5	30	65
22	Japanese27	6	6	6	6	3	6	4	300	60	10	30
22	Japanese28	6	5	5	6	7	6	6	400	25	15	60
22	Japanese29	6	3	7	8	4	8	4	100	5	0	95
22	Japanese30	6	6	6	4	7	8	7	400	80	5	15
22	Japanese31	7	6	6	6	7	9	7	400	70	10	20
22	Japanese32	3	5	3	3	4	8	7	150	10	10	80
22	Japanese33	5	4	7	6	2	8	8	100	10	10	80
22	Japanese34	3	7	6	6	2	6	5	100	5	5	90
22	Japanese35	7	6	6	7	2	4	4	150	70	15	15
22	Japanese36	6	7	6	7	7	7	7	300	80	15	5
22	Japanese37	5	6	6	5	3	8	6	300	50	10	40
22	Japanese38	4	6	3	3	4	7	4	100	50	10	40
22	Japanese39	3	3	6	4	3	7	7	40	10	0	90
22	Japanese40	4	6	6	4	1	6	5	100	60	10	30
22	Japanese41	6	3	7	7	8	8	7	50	10	0	90
22	Japanese42	6	7	5	7	7	2	3	150	80	15	5
22	Japanese43	5	3	3	3	4	6	3	100	20	10	70
22	Japanese44	4	4	4	4	4	4	3	100	95	5	0
22	Japanese45	7	7	6	7	8	7	6	200	70	30	0
22	Japanese46	8	7	7	9	7	8	8	200	85	15	0
22	Western01	6	5	5	5	5	1	2	50	90	10	0
22	Western02	6	8	6	6	2	3	2	150	15	5	80
22	Western03	3	8	5	6	2	1	1	200	5	15	80
22	Western04	5	8	5	3	3	2	2	150	5	5	90
22	Western05	4	3	7	4	1	6	7	100	100	0	0
23	Japanese01	6	6	7	6	5	6	4	200	70	15	15
23	Japanese02	4	8	7	6	7	9	3	100	0	70	30
23	Japanese03	9	9	9	9	9	9	9	100	0	80	20
23	Japanese04	7	8	9	9	7	8	5	80	50	20	30
23	Japanese05	7	5	7	6	6	8	4	50	50	0	50
23	Japanese06	8	6	8	8	9	9	6	150	0	60	40
23	Japanese07	7	2	9	9	7	9	9	130	90	5	5
23	Japanese08	6	8	9	9	7	9	6	100	60	10	30
23	Japanese09	8	1	9	9	9	9	9	20	0	0	100
23	Japanese10	7	8	9	9	7	9	8	120	0	60	40
23	Japanese11	3	3	3	2	6	9	2	100	0	0	100
23	Japanese12	7	6	9	9	8	9	8	60	0	40	60
23	Japanese13	8	7	9	9	8	9	6	120	0	80	20
23	Japanese14	8	2	8	7	8	9	8	50	0	0	100
23	Japanese15	8	2	9	9	9	9	9	30	20	0	80
23	Japanese16	7	3	7	5	6	8	5	30	20	10	70
23	Japanese17	2	3	2	2	3	9	2	40	10	0	90
23	Japanese18	8	2	9	9	8	9	9	20	0	0	100
23	Japanese19	6	8	9	9	8	9	9	80	0	50	50
23	Japanese20	7	8	9	9	8	9	7	40	0	0	100
23	Japanese21	4	8	8	6	4	9	5	190	0	70	30
23	Japanese22	7	9	9	9	8	9	6	150	0	60	40
23	Japanese23	8	8	8	8	9	9	8	200	0	50	50
23	Japanese24	7	1	9	8	8	9	6	10	0	0	100
23	Japanese25	8	9	9	9	9	9	9	200	0	80	20
23	Japanese26	6	8	8	8	5	7	5	200	0	70	30
23	Japanese27	6	8	9	9	8	9	8	120	0	40	60
23	Japanese28	7	6	8	7	6	9	6	180	10	70	20
23	Japanese29	8	8	9	9	9	9	6	80	0	30	70
23	Japanese30	8	8	9	9	7	9	8	160	80	0	20
23	Japanese31	7	9	9	7	6	9	8	250	60	20	20
23	Japanese32	7	7	9	9	6	9	6	130	0	40	60
23	Japanese33	5	5	6	5	4	7	3	150	0	20	80
23	Japanese34	8	8	9	9	8	9	9	90	0	20	80
23	Japanese35	6	9	9	8	4	9	6	180	70	20	10
23	Japanese36	6	6	6	5	6	8	7	120	60	40	0
23	Japanese37	6	9	9	8	5	9	6	120	27	36	36
23	Japanese38	6	6	9	9	3	9	5	140	30	10	60
23	Japanese39	5	2	6	5	3	7	3	20	0	0	100
23	Japanese40	6	6	9	9	5	9	7	100	0	30	70
23	Japanese41	8	5	8	8	9	9	8	50	0	0	100
23	Japanese42	5	8	7	9	5	3	2	150	10	10	80
23	Japanese43	9	1	9	9	5	9	6	20	0	0	100
23	Japanese44	5	3	7	6	6	9	4	160	80	10	10
23	Japanese45	5	6	6	4	4	8	3	130	20	80	0
23	Japanese46	4	8	7	6	5	9	3	200	40	60	0
23	Western01	2	5	4	3	2	3	2	100	0	50	50
23	Western02	6	6	7	8	7	6	5	200	0	50	50
23	Western03	3	3	5	7	3	3	2	200	20	40	40
23	Western04	4	3	5	4	3	3	3	200	60	20	20
23	Western05	5	1	4	4	3	9	3	100	90	10	0
24	Japanese01	8	6	8	9	8	9	8	800	50	20	30
24	Japanese02	5	5	7	7	7	9	8	200	10	30	60
24	Japanese03	8	4	8	9	8	9	9	500	30	40	30
24	Japanese04	8	7	8	8	7	9	8	300	40	20	40
24	Japanese05	8	7	6	7	9	9	8	300	20	20	60
24	Japanese06	8	6	8	9	9	9	9	400	10	20	70
24	Japanese07	8	4	8	8	9	9	9	400	70	10	20
24	Japanese08	9	6	9	9	8	9	9	500	50	10	40
24	Japanese09	8	4	9	9	9	9	9	100	20	10	70
24	Japanese10	8	7	8	8	9	9	9	300	20	20	60
24	Japanese11	7	3	7	7	9	9	9	50	30	20	50
24	Japanese12	8	5	8	8	8	9	9	100	30	20	50
24	Japanese13	8	8	9	9	9	9	9	600	10	20	70
24	Japanese14	8	6	9	9	9	9	9	400	70	10	20
24	Japanese15	8	4	7	8	8	9	9	70	30	10	60
24	Japanese16	8	6	8	8	8	9	9	100	60	10	30
24	Japanese17	7	4	6	7	7	9	8	100	40	20	40
24	Japanese18	8	4	7	7	8	9	9	100	10	10	80
24	Japanese19	7	5	7	7	6	9	8	50	30	20	50
24	Japanese20	7	6	8	8	8	9	9	50	30	30	40
24	Japanese21	6	5	6	6	5	5	5	500	20	20	60
24	Japanese22	9	8	9	9	9	9	9	400	10	20	70
24	Japanese23	7	7	8	8	9	9	9	500	20	40	40
24	Japanese24	8	6	9	9	9	9	9	50	10	10	80
24	Japanese25	8	7	8	9	7	9	8	600	20	40	40
24	Japanese26	9	9	9	9	9	9	9	700	10	40	50
24	Japanese27	8	6	8	9	8	9	9	400	20	20	60
24	Japanese28	8	8	9	9	7	9	8	900	20	20	60
24	Japanese29	8	4	9	9	7	9	7	200	10	10	80
24	Japanese30	8	7	8	8	8	9	8	700	60	20	20
24	Japanese31	8	8	9	8	9	9	9	900	50	20	30
24	Japanese32	7	6	8	8	6	9	8	300	10	30	60
24	Japanese33	7	6	7	7	7	7	7	200	20	20	60
24	Japanese34	8	7	8	9	7	9	7	100	10	10	80
24	Japanese35	8	6	9	9	5	9	8	400	50	30	20
24	Japanese36	8	8	9	9	9	9	9	700	60	20	20
24	Japanese37	8	8	9	9	8	9	9	200	30	30	40
24	Japanese38	9	6	8	9	6	9	9	200	30	20	50
24	Japanese39	8	4	8	8	9	9	8	100	20	20	60
24	Japanese40	8	7	9	9	7	9	9	200	20	20	60
24	Japanese41	7	3	8	8	8	9	9	100	20	10	70
24	Japanese42	8	4	8	8	8	9	9	50	30	20	50
24	Japanese43	8	6	8	8	9	9	9	30	10	10	80
24	Japanese44	7	4	8	8	8	9	9	200	80	10	10
24	Japanese45	8	7	8	8	9	9	9	200	40	30	30
24	Japanese46	9	7	9	9	9	9	9	400	60	30	10
24	Western01	7	4	5	5	6	3	3	150	30	30	40
24	Western02	8	7	7	8	7	9	8	600	10	30	60
24	Western03	8	7	8	8	7	5	6	600	20	20	60
24	Western04	6	4	7	7	7	7	8	500	10	20	70
24	Western05	5	6	5	6	5	4	3	300	70	20	10
25	Japanese01	8	8	9	7	6	9	8	300	50	10	40
25	Japanese02	5	7	6	4	5	8	8	80	0	20	80
25	Japanese03	7	6	7	2	4	9	7	60	40	20	40
25	Japanese04	5	4	7	6	6	5	4	220	60	10	30
25	Japanese05	8	6	6	7	4	6	8	270	10	10	80
25	Japanese06	5	3	6	5	2	8	6	50	0	20	80
25	Japanese07	8	7	8	9	7	9	9	210	80	10	10
25	Japanese08	7	8	8	8	4	9	6	120	60	10	30
25	Japanese09	5	3	6	7	4	9	6	20	80	20	0
25	Japanese10	7	5	8	6	5	8	9	130	0	20	80
25	Japanese11	3	5	4	3	5	9	6	20	80	10	10
25	Japanese12	8	7	8	8	7	8	9	110	0	30	70
25	Japanese13	7	4	6	5	7	8	7	100	0	10	90
25	Japanese14	5	8	6	6	2	4	3	30	0	30	70
25	Japanese15	4	4	6	3	3	7	7	60	0	20	80
25	Japanese16	4	2	3	3	4	6	2	70	50	10	40
25	Japanese17	4	3	6	3	1	8	4	60	30	30	40
25	Japanese18	4	6	3	4	6	4	7	30	0	10	90
25	Japanese19	6	4	6	3	6	8	6	50	0	20	80
25	Japanese20	5	5	6	3	6	8	7	50	40	10	50
25	Japanese21	4	5	4	3	6	2	2	160	0	40	60
25	Japanese22	8	5	7	6	7	8	6	190	0	30	70
25	Japanese23	7	8	7	4	9	9	9	80	0	30	70
25	Japanese24	8	9	9	9	6	9	6	50	0	50	50
25	Japanese25	6	6	7	4	7	8	6	300	30	30	40
25	Japanese26	7	5	7	5	7	8	7	320	20	20	60
25	Japanese27	7	7	7	6	7	6	2	150	0	20	80
25	Japanese28	4	5	8	6	2	9	7	340	20	10	70
25	Japanese29	6	7	6	7	2	8	6	30	0	10	90
25	Japanese30	3	5	6	2	1	8	7	200	10	30	60
25	Japanese31	4	7	3	1	7	7	8	250	50	20	30
25	Japanese32	5	6	6	6	6	8	7	80	0	30	70
25	Japanese33	5	3	8	4	4	8	8	90	0	20	80
25	Japanese34	6	7	8	6	3	9	7	90	0	20	80
25	Japanese35	3	5	6	3	1	8	7	170	40	20	40
25	Japanese36	8	7	7	7	6	9	6	300	70	15	15
25	Japanese37	4	5	7	6	3	9	7	160	0	40	60
25	Japanese38	3	6	8	2	1	7	8	80	10	10	80
25	Japanese39	4	3	4	3	4	6	2	40	50	10	40
25	Japanese40	7	5	7	7	4	8	8	140	10	10	80
25	Japanese41	8	2	7	8	7	9	6	20	80	10	10
25	Japanese42	6	4	6	7	7	8	7	90	40	30	30
25	Japanese43	8	4	8	9	7	7	6	100	10	30	60
25	Japanese44	5	3	6	4	2	9	7	80	0	40	60
25	Japanese45	5	6	7	3	6	8	9	280	40	50	10
25	Japanese46	7	6	7	4	8	8	8	130	30	20	50
25	Western01	3	6	4	3	5	2	1	110	0	30	70
25	Western02	5	6	3	7	4	2	3	90	30	20	50
25	Western03	5	8	5	7	4	2	1	120	0	30	70
25	Western04	5	6	3	6	4	1	1	110	10	20	70
25	Western05	4	5	3	3	4	1	1	30	0	0	100
26	Japanese01	8	6	7	6	6	6	7	600	50	20	30
26	Japanese02	9	8	9	9	9	9	9	300	20	30	50
26	Japanese03	8	7	7	7	6	7	6	400	30	50	20
26	Japanese04	8	6	6	6	6	6	7	500	40	20	40
26	Japanese05	3	6	3	3	4	5	5	400	30	20	50
26	Japanese06	9	8	8	8	6	7	7	300	30	20	50
26	Japanese07	9	6	8	8	8	8	8	350	60	10	30
26	Japanese08	9	7	9	8	6	8	7	500	60	30	10
26	Japanese09	7	2	6	7	5	6	6	200	20	20	60
26	Japanese10	8	6	7	8	6	7	7	400	30	30	40
26	Japanese11	9	8	9	8	8	7	8	300	20	20	60
26	Japanese12	8	6	8	8	8	7	8	400	40	20	40
26	Japanese13	9	9	9	9	9	9	9	400	20	30	50
26	Japanese14	7	2	4	3	5	3	5	250	30	20	50
26	Japanese15	7	3	4	4	5	5	6	300	40	10	50
26	Japanese16	3	3	2	2	4	5	4	300	30	10	60
26	Japanese17	8	3	6	7	6	6	6	100	40	10	50
26	Japanese18	7	2	4	5	6	5	5	200	40	10	50
26	Japanese19	8	4	6	4	4	5	5	300	40	10	50
26	Japanese20	7	3	6	6	6	6	6	150	40	10	50
26	Japanese21	4	8	7	3	3	4	4	600	30	40	30
26	Japanese22	8	5	7	6	7	7	7	500	30	30	40
26	Japanese23	8	7	7	7	6	6	7	300	50	30	20
26	Japanese24	9	7	8	8	7	7	8	100	30	20	50
26	Japanese25	8	5	7	6	6	6	5	600	60	20	20
26	Japanese26	3	7	6	4	3	4	5	600	40	40	20
26	Japanese27	4	3	6	4	3	4	3	300	30	40	30
26	Japanese28	3	7	7	3	2	6	6	600	20	40	40
26	Japanese29	3	3	3	2	3	3	3	200	20	30	50
26	Japanese30	8	6	7	7	7	7	7	500	60	20	20
26	Japanese31	4	6	6	5	7	6	7	600	50	20	30
26	Japanese32	8	6	7	6	3	5	5	300	30	20	50
26	Japanese33	4	3	5	3	2	3	5	300	30	30	40
26	Japanese34	9	8	9	9	4	7	6	400	40	30	30
26	Japanese35	4	2	6	3	2	5	5	300	40	40	20
26	Japanese36	9	7	8	8	5	7	7	600	50	30	20
26	Japanese37	7	3	6	6	4	6	5	300	50	30	20
26	Japanese38	4	2	6	3	2	4	4	400	30	30	40
26	Japanese39	6	3	5	3	3	4	4	200	30	10	60
26	Japanese40	7	4	5	4	3	4	5	300	40	20	40
26	Japanese41	8	4	4	5	5	5	6	20	40	10	50
26	Japanese42	8	5	6	5	5	4	4	300	40	20	40
26	Japanese43	9	6	8	8	8	7	7	200	40	10	50
26	Japanese44	4	3	6	5	3	5	3	400	50	30	20
26	Japanese45	8	7	8	8	3	5	6	400	30	50	20
26	Japanese46	8	6	7	6	6	6	7	500	60	30	10
26	Western01	2	2	2	2	1	1	2	400	60	20	20
26	Western02	4	4	3	2	3	3	2	300	30	30	40
26	Western03	1	1	1	1	1	1	1	600	40	20	40
26	Western04	4	3	3	2	2	2	2	500	50	30	20
26	Western05	2	2	3	3	1	2	2	400	60	20	20
27	Japanese01	6	8	8	7	5	6	8	300	50	30	20
27	Japanese02	8	4	8	6	7	6	7	70	0	20	80
27	Japanese03	7	6	5	5	5	8	5	120	10	10	80
27	Japanese04	6	3	5	4	7	7	6	50	10	10	80
27	Japanese05	3	5	4	3	4	7	6	80	10	10	80
27	Japanese06	6	3	6	3	3	9	5	50	5	5	90
27	Japanese07	6	3	6	4	5	7	6	200	90	5	5
27	Japanese08	5	8	6	4	2	8	7	260	70	10	20
27	Japanese09	8	4	8	7	6	8	8	40	0	50	50
27	Japanese10	8	6	6	4	7	8	7	120	0	25	75
27	Japanese11	6	8	7	5	4	6	7	80	10	10	80
27	Japanese12	8	6	7	6	4	7	6	60	0	70	30
27	Japanese13	6	7	6	5	6	7	7	65	5	10	85
27	Japanese14	4	6	5	3	4	6	6	35	0	5	95
27	Japanese15	6	6	5	4	7	6	6	75	10	40	50
27	Japanese16	3	6	4	3	7	6	5	70	50	40	10
27	Japanese17	3	4	4	3	4	7	5	30	0	50	50
27	Japanese18	6	4	6	5	5	6	7	30	10	10	80
27	Japanese19	5	6	5	4	6	7	6	20	25	5	70
27	Japanese20	7	3	6	5	5	6	6	30	0	10	90
27	Japanese21	4	8	8	5	2	5	7	250	0	10	90
27	Japanese22	7	8	7	6	7	6	6	150	0	50	50
27	Japanese23	7	7	7	6	3	9	6	100	5	10	85
27	Japanese24	4	4	5	4	7	7	6	20	0	0	100
27	Japanese25	4	8	7	5	6	8	6	200	10	40	50
27	Japanese26	5	8	5	4	7	6	5	100	10	45	45
27	Japanese27	4	6	5	3	4	6	5	150	0	50	50
27	Japanese28	6	8	7	5	3	7	7	150	0	40	60
27	Japanese29	7	4	7	5	4	6	4	50	10	30	60
27	Japanese30	6	7	7	6	5	9	7	280	60	20	20
27	Japanese31	6	8	8	7	5	9	7	300	50	10	40
27	Japanese32	8	4	7	7	7	8	6	100	0	40	60
27	Japanese33	3	7	5	3	5	7	6	100	0	10	90
27	Japanese34	3	4	6	5	2	7	6	50	0	50	50
27	Japanese35	5	6	5	3	2	4	4	100	20	65	15
27	Japanese36	7	7	7	6	4	7	7	200	70	15	15
27	Japanese37	3	7	5	4	5	9	7	150	0	60	40
27	Japanese38	3	5	7	4	2	5	4	90	5	40	55
27	Japanese39	7	2	6	6	6	5	5	30	0	40	60
27	Japanese40	6	8	6	5	8	7	6	70	0	40	60
27	Japanese41	6	3	7	6	5	7	5	20	5	5	90
27	Japanese42	7	3	7	6	5	6	5	50	0	30	70
27	Japanese43	3	4	4	3	4	6	5	70	0	50	50
27	Japanese44	5	8	5	4	9	8	6	150	70	20	10
27	Japanese45	8	7	8	7	6	7	7	100	50	10	40
27	Japanese46	8	6	7	5	7	6	6	90	80	15	5
27	Western01	2	7	3	2	2	2	2	100	0	50	50
27	Western02	4	6	5	3	2	4	4	50	20	20	60
27	Western03	3	8	6	3	2	3	4	100	10	50	40
27	Western04	4	6	8	4	3	7	6	100	10	20	70
27	Western05	5	3	5	2	1	2	2	50	95	5	0
28	Japanese01	9	7	8	9	8	8	7	500	40	10	50
28	Japanese02	5	4	3	3	5	4	2	200	10	10	80
28	Japanese03	5	7	6	5	5	6	5	300	30	30	40
28	Japanese04	7	6	6	6	7	7	8	200	40	20	40
28	Japanese05	6	5	5	6	5	6	7	300	30	20	50
28	Japanese06	6	6	5	5	6	5	5	200	20	10	70
28	Japanese07	6	5	7	6	7	8	9	200	50	10	40
28	Japanese08	8	7	8	9	7	9	8	600	40	10	50
28	Japanese09	5	5	3	2	7	6	6	100	10	10	80
28	Japanese10	5	5	5	5	6	7	6	150	10	10	80
28	Japanese11	5	6	6	5	9	9	8	100	10	10	80
28	Japanese12	6	5	6	5	8	9	8	200	10	10	80
28	Japanese13	6	7	6	8	6	7	7	250	20	30	50
28	Japanese14	5	4	4	3	5	5	5	300	20	10	70
28	Japanese15	7	6	5	4	6	7	8	200	10	10	80
28	Japanese16	8	6	8	9	8	8	8	300	10	10	80
28	Japanese17	7	6	5	7	7	8	8	150	20	10	70
28	Japanese18	6	5	4	5	7	8	8	100	10	10	80
28	Japanese19	7	6	6	6	7	9	8	200	10	10	80
28	Japanese20	7	6	7	8	7	8	8	100	40	30	30
28	Japanese21	9	8	9	9	7	8	7	500	10	20	70
28	Japanese22	8	8	8	9	7	9	9	300	10	10	80
28	Japanese23	7	8	8	7	6	7	7	400	30	30	40
28	Japanese24	6	7	4	5	6	7	5	100	10	10	80
28	Japanese25	5	6	6	6	6	7	7	300	10	20	70
28	Japanese26	7	7	6	7	6	7	7	300	30	30	40
28	Japanese27	6	8	4	6	5	5	5	400	30	10	60
28	Japanese28	6	8	8	9	7	8	9	400	20	20	60
28	Japanese29	6	4	4	5	3	2	2	150	10	10	80
28	Japanese30	6	6	4	5	6	8	6	400	60	10	30
28	Japanese31	8	7	7	9	7	8	8	600	50	20	30
28	Japanese32	6	5	4	3	7	7	8	200	10	20	70
28	Japanese33	5	5	4	3	7	8	7	200	10	20	70
28	Japanese34	7	5	7	6	6	8	7	200	10	30	60
28	Japanese35	6	7	8	7	7	9	8	400	40	30	30
28	Japanese36	5	8	7	8	8	9	9	300	60	10	30
28	Japanese37	6	7	6	7	7	9	8	300	20	20	60
28	Japanese38	5	8	7	9	3	7	5	300	20	10	70
28	Japanese39	6	5	5	6	7	7	6	100	10	10	80
28	Japanese40	5	6	7	7	7	8	8	300	30	30	40
28	Japanese41	6	4	4	5	7	6	5	50	10	10	80
28	Japanese42	6	5	6	7	5	5	4	200	30	20	50
28	Japanese43	6	7	6	8	7	7	6	100	10	10	80
28	Japanese44	5	6	6	7	8	9	8	400	80	10	10
28	Japanese45	5	8	7	8	8	9	8	250	70	20	10
28	Japanese46	8	8	8	9	7	9	8	350	70	20	10
28	Western01	5	5	4	3	2	1	1	300	40	20	40
28	Western02	6	5	5	4	4	4	3	200	10	20	70
28	Western03	6	5	4	4	3	2	2	100	10	10	80
28	Western04	5	8	5	7	2	3	2	500	30	30	40
28	Western05	5	5	3	3	3	1	1	300	10	10	80
29	Japanese01	7	5	7	8	3	9	9	300	60	5	35
29	Japanese02	7	3	2	5	3	9	9	70	0	5	95
29	Japanese03	6	1	9	9	1	9	9	100	5	25	70
29	Japanese04	4	2	5	6	1	9	9	50	50	5	45
29	Japanese05	7	2	1	1	1	9	9	100	85	0	15
29	Japanese06	4	4	7	4	1	9	9	50	2	3	95
29	Japanese07	8	3	9	9	5	9	9	200	78	4	18
29	Japanese08	8	1	9	9	4	9	9	150	60	3	37
29	Japanese09	6	2	1	1	3	9	9	10	0	1	99
29	Japanese10	6	1	7	5	3	9	9	100	0	15	85
29	Japanese11	9	1	9	9	2	9	9	10	2	2	96
29	Japanese12	6	2	9	9	3	9	9	70	0	2	98
29	Japanese13	3	2	6	4	1	9	9	50	15	10	75
29	Japanese14	1	1	1	1	1	9	9	40	90	5	5
29	Japanese15	4	2	9	4	2	9	9	10	100	0	0
29	Japanese16	7	1	9	9	6	9	9	5	9	2	89
29	Japanese17	4	1	3	1	1	9	9	30	25	0	75
29	Japanese18	9	1	6	7	1	9	9	5	100	0	0
29	Japanese19	8	2	9	9	3	9	9	20	90	2	8
29	Japanese20	7	2	7	9	2	9	9	10	70	0	30
29	Japanese21	7	2	9	9	1	9	9	160	0	20	80
29	Japanese22	7	3	9	9	1	9	9	100	0	15	85
29	Japanese23	4	4	7	5	1	9	9	200	2	28	70
29	Japanese24	1	1	1	1	5	9	9	5	0	0	100
29	Japanese25	8	5	9	9	4	9	9	250	20	30	50
29	Japanese26	8	2	9	9	4	9	9	200	5	20	75
29	Japanese27	2	1	8	6	1	9	9	100	0	10	90
29	Japanese28	8	2	5	5	1	9	9	100	5	15	80
29	Japanese29	1	1	1	1	1	9	9	70	0	2	98
29	Japanese30	1	1	2	1	1	9	9	250	40	40	20
29	Japanese31	6	4	5	1	1	9	9	350	60	10	30
29	Japanese32	6	1	9	6	1	9	9	70	0	15	85
29	Japanese33	8	3	9	7	1	9	9	40	0	5	95
29	Japanese34	3	1	2	1	1	9	9	100	0	0	100
29	Japanese35	7	3	9	8	1	9	9	300	60	10	30
29	Japanese36	3	2	6	1	1	9	9	200	70	5	25
29	Japanese37	3	1	9	5	3	9	9	200	30	10	60
29	Japanese38	7	1	4	6	1	9	9	100	10	15	75
29	Japanese39	7	1	2	1	2	9	9	10	0	0	100
29	Japanese40	9	1	9	9	3	9	9	100	0	10	90
29	Japanese41	8	2	3	1	1	9	9	30	1	0	99
29	Japanese42	9	1	9	9	1	9	9	10	90	0	10
29	Japanese43	9	1	6	4	2	9	3	8	0	0	100
29	Japanese44	7	5	9	9	5	9	9	200	95	0	5
29	Japanese45	2	6	7	6	1	9	9	200	80	20	0
29	Japanese46	5	1	8	5	6	9	9	100	45	45	10
29	Western01	1	6	1	1	1	1	1	90	25	5	70
29	Western02	3	4	4	3	1	6	5	200	3	27	70
29	Western03	1	7	1	1	1	1	1	40	30	15	55
29	Western04	1	1	3	1	1	1	1	90	0	11	89
29	Western05	1	1	1	1	1	1	1	100	100	0	0
30	Japanese01	8	2	9	9	9	9	9	850	40	20	40
30	Japanese02	4	6	6	6	8	6	6	700	20	30	50
30	Japanese03	7	6	7	7	6	6	8	500	20	40	40
30	Japanese04	8	9	8	8	8	8	8	200	25	30	45
30	Japanese05	6	3	7	7	6	7	5	300	20	30	50
30	Japanese06	5	5	5	5	8	9	6	325	40	20	40
30	Japanese07	7	8	9	9	6	9	9	800	75	10	15
30	Japanese08	8	7	7	8	2	7	7	100	50	5	45
30	Japanese09	8	4	7	8	8	9	8	100	20	40	40
30	Japanese10	7	7	7	7	7	7	5	300	20	40	40
30	Japanese11	9	9	9	3	3	6	9	20	20	25	55
30	Japanese12	9	9	9	9	9	7	9	10	50	20	30
30	Japanese13	5	5	5	5	7	5	4	400	20	30	50
30	Japanese14	7	3	6	6	3	8	8	152	10	40	50
30	Japanese15	8	4	7	8	1	7	3	400	45	20	35
30	Japanese16	1	2	1	1	7	9	1	40	40	20	40
30	Japanese17	7	9	8	8	9	8	8	150	30	15	55
30	Japanese18	3	3	1	1	8	9	8	150	20	30	50
30	Japanese19	8	5	7	7	2	7	6	100	25	20	55
30	Japanese20	5	5	7	7	8	6	5	30	30	40	30
30	Japanese21	3	6	5	4	9	5	6	1050	20	35	45
30	Japanese22	6	6	5	4	6	8	1	840	35	30	35
30	Japanese23	8	7	7	8	8	9	7	500	40	30	30
30	Japanese24	6	4	6	7	6	7	6	50	40	30	30
30	Japanese25	5	6	6	6	6	6	4	830	30	40	30
30	Japanese26	7	7	4	7	8	7	7	800	50	20	30
30	Japanese27	7	8	5	6	7	6	7	600	20	30	50
30	Japanese28	7	7	8	8	6	7	8	550	20	35	45
30	Japanese29	1	6	1	1	4	9	2	400	20	30	50
30	Japanese30	7	9	8	7	8	8	8	800	40	40	20
30	Japanese31	7	6	8	4	8	8	8	1000	45	20	35
30	Japanese32	6	6	4	5	7	5	5	500	30	20	50
30	Japanese33	7	8	7	6	1	6	8	400	40	30	30
30	Japanese34	6	6	7	7	3	6	8	450	20	25	55
30	Japanese35	2	3	6	1	1	7	2	400	30	30	40
30	Japanese36	8	9	9	9	9	8	9	1000	75	5	20
30	Japanese37	6	5	5	6	3	5	7	400	35	35	30
30	Japanese38	1	5	8	1	1	1	7	400	40	25	35
30	Japanese39	5	6	4	4	1	4	3	10	50	20	30
30	Japanese40	7	8	4	4	7	8	8	150	25	25	50
30	Japanese41	9	7	8	8	9	9	8	150	40	10	50
30	Japanese42	6	5	6	7	2	6	8	50	25	25	50
30	Japanese43	8	2	7	8	5	7	7	10	30	15	55
30	Japanese44	6	4	7	7	4	6	7	400	45	15	40
30	Japanese45	8	8	7	7	7	7	9	500	55	25	20
30	Japanese46	8	8	7	8	6	9	8	400	50	20	30
30	Western01	1	7	3	3	1	1	1	300	35	15	50
30	Western02	7	6	4	2	3	8	6	300	30	45	25
30	Western03	1	6	2	2	1	1	2	400	20	50	30
30	Western04	2	7	4	1	1	1	1	40	20	40	40
30	Western05	1	9	1	1	1	1	1	0	20	30	50
31	Japanese01	4	6	6	5	2	6	3	600	45	35	20
31	Japanese02	4	4	2	2	3	7	6	200	40	20	40
31	Japanese03	5	6	3	5	2	8	4	500	25	50	25
31	Japanese04	4	7	3	5	6	4	2	250	30	25	45
31	Japanese05	6	6	4	5	3	4	5	300	30	10	60
31	Japanese06	4	6	6	5	6	8	7	250	20	35	45
31	Japanese07	5	7	5	6	1	8	4	550	60	10	30
31	Japanese08	6	7	4	5	1	7	5	600	70	10	20
31	Japanese09	3	7	5	5	1	7	4	150	25	25	50
31	Japanese10	3	6	4	5	4	7	5	200	40	20	40
31	Japanese11	4	6	5	5	2	6	4	100	35	15	50
31	Japanese12	7	8	6	6	5	8	7	200	40	20	40
31	Japanese13	5	7	3	5	7	7	6	200	40	20	40
31	Japanese14	3	3	3	2	1	2	2	300	30	30	40
31	Japanese15	3	7	3	4	2	6	4	150	40	10	50
31	Japanese16	7	7	5	5	8	7	6	200	40	20	40
31	Japanese17	3	3	4	4	2	7	3	200	25	35	40
31	Japanese18	5	4	4	4	6	7	5	150	30	10	60
31	Japanese19	4	7	4	5	2	7	5	200	40	20	40
31	Japanese20	5	7	3	3	3	4	4	150	35	15	50
31	Japanese21	4	5	3	4	3	4	3	600	10	60	30
31	Japanese22	3	7	2	2	3	2	2	400	20	50	30
31	Japanese23	7	7	7	8	4	7	7	350	20	40	40
31	Japanese24	6	7	5	6	5	7	6	100	30	15	55
31	Japanese25	3	8	3	3	5	3	2	700	10	60	30
31	Japanese26	8	7	6	7	6	7	3	350	20	35	45
31	Japanese27	7	7	6	6	6	4	4	200	25	35	40
31	Japanese28	7	7	6	6	3	7	6	500	20	40	40
31	Japanese29	3	4	6	6	2	7	6	200	40	20	40
31	Japanese30	4	8	8	8	1	8	7	550	60	20	20
31	Japanese31	8	8	8	8	7	8	7	600	45	25	30
31	Japanese32	6	8	6	7	5	7	6	300	25	15	60
31	Japanese33	4	6	7	6	2	8	4	350	20	30	50
31	Japanese34	5	7	5	6	1	7	6	200	30	30	40
31	Japanese35	4	6	1	1	1	1	1	700	60	15	25
31	Japanese36	5	6	4	5	5	6	5	450	55	15	30
31	Japanese37	7	4	6	6	4	7	5	300	20	40	40
31	Japanese38	3	6	3	4	1	6	3	300	40	20	40
31	Japanese39	7	7	6	7	3	7	6	200	30	20	50
31	Japanese40	6	6	6	7	2	7	6	450	30	30	40
31	Japanese41	5	6	4	5	6	7	7	200	40	30	30
31	Japanese42	4	7	3	4	2	4	4	200	20	30	50
31	Japanese43	5	6	3	2	6	6	4	200	45	10	45
31	Japanese44	6	6	6	6	4	7	3	450	50	15	35
31	Japanese45	6	7	6	7	3	6	4	400	15	50	35
31	Japanese46	9	9	8	8	8	8	6	300	40	20	40
31	Western01	1	7	2	1	1	1	3	400	20	40	40
31	Western02	3	7	3	3	4	3	2	500	20	40	40
31	Western03	1	8	2	2	4	2	1	500	10	50	40
31	Western04	6	8	6	6	4	7	6	500	20	40	40
31	Western05	2	8	2	3	4	2	1	250	50	20	30
32	Japanese01	5	5	3	4	8	9	2	460	60	15	25
32	Japanese02	8	5	8	9	9	9	7	260	5	25	70
32	Japanese03	5	5	6	6	5	9	4	380	20	40	40
32	Japanese04	7	5	7	7	9	9	7	260	60	15	25
32	Japanese05	7	5	8	8	9	9	7	260	80	5	15
32	Japanese06	7	5	8	9	9	9	7	200	15	15	70
32	Japanese07	8	4	8	8	9	9	8	360	70	15	15
32	Japanese08	7	5	7	7	9	9	7	460	60	10	30
32	Japanese09	8	5	8	8	9	9	7	40	5	5	90
32	Japanese10	8	5	9	9	9	9	8	360	5	25	70
32	Japanese11	8	4	8	8	9	9	8	45	5	15	80
32	Japanese12	5	5	5	5	9	9	5	180	5	15	80
32	Japanese13	8	5	8	9	9	9	6	240	30	15	55
32	Japanese14	8	5	6	6	8	8	5	180	85	5	10
32	Japanese15	7	5	7	7	9	9	7	80	70	10	20
32	Japanese16	7	5	8	7	9	9	8	45	25	5	70
32	Japanese17	6	4	7	6	8	9	6	160	35	5	60
32	Japanese18	8	4	8	8	9	9	6	65	30	20	50
32	Japanese19	6	4	7	7	9	9	6	45	60	15	25
32	Japanese20	6	5	7	8	9	9	6	35	20	15	65
32	Japanese21	7	8	8	9	9	9	7	520	25	15	60
32	Japanese22	6	7	8	8	9	9	7	360	25	15	60
32	Japanese23	7	7	7	8	9	9	7	270	20	30	50
32	Japanese24	7	7	8	8	8	9	6	20	40	50	10
32	Japanese25	6	7	7	6	9	9	6	470	25	45	30
32	Japanese26	5	7	6	5	9	9	5	460	15	35	50
32	Japanese27	8	6	9	9	9	9	9	320	20	30	50
32	Japanese28	6	7	7	7	9	9	8	520	50	10	40
32	Japanese29	7	6	6	7	9	9	5	150	0	15	85
32	Japanese30	5	5	4	4	4	8	7	460	80	5	15
32	Japanese31	6	7	6	7	9	9	8	560	80	10	10
32	Japanese32	8	5	9	9	9	9	6	340	5	25	70
32	Japanese33	5	5	5	5	9	9	4	220	5	15	80
32	Japanese34	7	5	8	7	9	9	6	240	5	25	70
32	Japanese35	5	6	5	5	8	9	4	320	70	10	20
32	Japanese36	7	7	8	8	9	9	7	420	75	15	10
32	Japanese37	7	8	8	9	8	9	9	420	40	20	40
32	Japanese38	8	4	7	7	9	9	7	260	30	15	55
32	Japanese39	7	4	8	8	9	9	6	60	5	5	90
32	Japanese40	5	4	5	4	9	9	2	260	15	10	75
32	Japanese41	5	5	7	6	6	8	4	60	5	5	90
32	Japanese42	7	4	8	8	9	9	8	120	60	10	30
32	Japanese43	8	4	8	9	9	9	8	160	30	10	60
32	Japanese44	6	5	7	8	9	9	7	160	75	15	10
32	Japanese45	6	7	8	9	9	9	6	320	60	35	5
32	Japanese46	8	7	8	8	9	9	9	280	60	35	5
32	Western01	2	5	1	1	1	1	1	80	20	15	65
32	Western02	7	5	7	7	7	6	3	150	5	15	80
32	Western03	6	5	7	7	6	8	4	420	5	25	70
32	Western04	5	5	6	5	5	6	3	180	10	20	70
32	Western05	5	5	6	5	5	5	2	460	70	5	25

## Sheet: JapaneseImage
ImageID	Name	Description	Brightness	Spatial frequency	Entropy
Japanese01	Oyakodon	A bowl of rice with chicken, egg, and vegetables	208.701	0.45478	4.36612
Japanese02	Aij no hiraki	Grilled sun-dried horse mackerel	219.283	0.381331	3.38081
Japanese03	Tempura moriawase	Deep-fried fish and vegetables in a light batter	220.87	0.390935	3.3872
Japanese04	Nikujaga	Meat and potato stew	204.292	0.450354	4.38092
Japanese05	Chikuzenni	Chicken stew with vegetables	207.704	0.44268	4.37948
Japanese06	Buri no teriyaki	Grilled teriyaki flavored yellowtail	220.132	0.390047	3.71238
Japanese07	Kitsune udon	Udon noodles with deep-fried tofu	211.404	0.408732	4.22432
Japanese08	Nigiri sushi	Hand-formed sushi	201.81	0.43342	4.4875
Japanese09	Hiyayakko	Cold tofu	179.055	0.408369	4.46193
Japanese10	Sake no shioyaki	Grilled salmon with salt	211.761	0.436739	4.03582
Japanese11	Natto	Fermented soybeans	200.029	0.462683	4.79675
Japanese12	Dashimaki	Rolled Japanese-style omelet	208.575	0.441309	4.02347
Japanese13	Saba no nitsuke	Simmered mackerel	225.317	0.348554	3.48615
Japanese14	Kabocha no nimono	Boiled pumpkin	194.413	0.490094	5.22342
Japanese15	Yasai no nimono	Boiled vegetables	191.817	0.468791	5.14373
Japanese16	U no hana	Bean curd dregs	198.25	0.482867	5.09362
Japanese17	Gomoku nimame	Boiled beans	196.346	0.491036	5.06916
Japanese18	Komatsuna no ohitashi	Soaked Japanese mustard spinach	206.423	0.456465	4.77814
Japanese19	Kimpira gobo	Kimpira-style sautéed burdock	200.468	0.448023	4.90264
Japanese20	Kiribothi daikon no nimono	Stewed dried radish	202.981	0.476336	4.34658
Japanese21	Sirloin steak	Sirloin steak	188.781	0.472259	5.58145
Japanese22	Buta no shogayaki	Ginger-fried pork	207.395	0.436978	4.21145
Japanese23	Tori no karaage	Fried chicken	183.837	0.499462	5.85069
Japanese24	Wakame to kyuri no tsukemono	Vinegared Wakame seaweed and cucumber	183.239	0.484029	5.62459
Japanese25	Mix fry	Assorted breaded deep-fried food	198.848	0.452732	5.28625
Japanese26	Tonkatsu	Pork cutlet	191.339	0.484103	5.88934
Japanese27	Butanikuiri yasaiitame	Fried vegetables with pork	187.796	0.513214	5.98969
Japanese28	Hamburg	Hamburg steak	186.015	0.467377	5.89027
Japanese29	Katsuo no tataki	Lightly roasted bonito	179.84	0.448546	5.15994
Japanese30	Spaghetti meat sauce	Spaghetti with meat sauce	184.484	0.524653	5.74611
Japanese31	Curry and rice	Curry and rice	184.522	0.494521	5.90783
Japanese32	Sanma no shioyaki	Saury grilling fish with salt	196.084	0.49774	5.14513
Japanese33	Plain omelet	Plain omelet	205.804	0.507312	5.26504
Japanese34	Sashimi moriawase	Assorted sliced raw fish	197.603	0.413293	4.32166
Japanese35	Takoyaki	Octopus dumplings	199.024	0.408533	4.78625
Japanese36	Set yakimeshi	Fried rice	208.187	0.498137	5.18708
Japanese37	Gyoza	Gyoza dumplings	198.743	0.482468	4.96106
Japanese38	Chawanmushi	A savory steamed egg custard with assorted ingredients	214.244	0.379613	3.89192
Japanese39	Koyadohu no nimono	Boiled freeze-dried tofu	212.656	0.471408	5.02548
Japanese40	Oden	Vegetables, fish dumplings and various other stewed items	204.529	0.4493	5.16974
Japanese41	Tamagodofu	Steamed egg custard	199.258	0.525833	5.26698
Japanese42	Yasai no misoshiru	Miso soup with vegetables	168.88	0.482134	5.72203
Japanese43	Asari no sumashijiru	Clear soup with clams	152.744	0.449185	5.61004
Japanese44	Anpan	A sweet roll filled with red bean paste	187.497	0.515692	4.63067
Japanese45	Potate fri	French fried potatoes	209.067	0.433982	4.07396
Japanese46	Doughnut	A doughnut	189.628	0.507067	5.26455
